# Supplementary material for: Transcriptome profiles of the skeletal muscle of mature cows during feed restriction and realimentation
Source: BMC Res Notes. 2021 Sep 16;14:361. doi: 10.1186/s13104-021-05757-8 (PMC8447676; doi:10.1186/s13104-021-05757-8)
Supplement: Supplementary file 1 — Additional file 1: Table S1. Statistical analysis data of the expression of genes in the muscle tissue of mature cows for high versus low gain, feed restriction versus ad libitum feed time points, and the interaction between gain and time. [file 13104_2021_5757_MOESM1_ESM.xlsx]

## Sheet: Sheet1
Supplemental Table 1. Statistical analysis data of the expression of genes in the muscle tissue of mature cows for high versus low gain, feed restriction versus ad libitum feed time points; and the interaction between gain and time.
Transcript ID1	Gene Symbol2	Fgroup3	Pgroup3	Ftime4	Ptime4	Ptime Corrected5	Fint6	Pint6	MeanH7	MeanL7	MeanRest8	MeanAdLib8	MeanHR9	MeanHA9	MeanLR9	MeanLA9	SDH10	SDL10	SDRest10	SDAdLib10	SDHR10	SDHA10	SDLR10	SDLA10	H : L11	FC H:L11	Rest:AdLib12	FC Rest:AdLib12	Rest H:L13	FC Rest H:L13	AdLib H:L14	FC AdLib H:L14
12708169	C11H9orf50	0.0315534	0.862558	1210.64	9.11e-12	1.91173e-07	11.4392	0.00697693	6.27034	6.28461	5.66692	6.88802	5.60044	6.94023	5.73341	6.8358	0.0568049	0.0568049	0.0438327	0.0438327	0.0619889	0.0619889	0.0619889	0.0619889	-0.01427	-1.00994	-1.22109	-2.33123	-0.132967	-1.09655	0.104427	1.07507
12899170	LOC100296298	0.412091	0.535348	696.523	1.41e-10	2.95888e-06	0.910667	0.362436	6.82712	6.89349	6.22569	7.49491	6.21545	7.43878	6.23593	7.55105	0.0731072	0.0731072	0.0570134	0.0570134	0.0806292	0.0806292	0.0806292	0.0806292	-0.06637	-1.04708	-1.26922	-2.41031	-0.0204767	-1.01429	-0.112263	-1.08092
12866349	INHBE	2.88165	0.120444	677.722	1.61e-10	3.37859e-06	1.57493	0.238027	6.10257	6.18162	6.67975	5.60444	6.66614	5.539	6.69336	5.66989	0.0329309	0.0329309	0.0311248	0.0311248	0.0440171	0.0440171	0.0440171	0.0440171	-0.0790567	-1.05633	1.0753	2.10717	-0.02722	-1.01905	-0.130893	-1.09497
12865729	GNB3	3.13295	0.10715	527.353	5.54e-10	1.16257e-05	2.08526	0.179317	7.57439	7.71429	7.03812	8.25056	6.93006	8.21873	7.14619	8.28238	0.0558859	0.0558859	0.0475236	0.0475236	0.0672086	0.0672086	0.0672086	0.0672086	-0.139893	-1.10182	-1.21244	-2.31729	-0.216133	-1.16162	-0.0636517	-1.04511
12799517	TMPPE	0.29645	0.598047	515.32	6.2e-10	1.30107e-05	0.53098	0.482911	6.01501	5.99421	5.54012	6.4691	5.56543	6.46459	5.5148	6.47361	0.0270152	0.0270152	0.0279926	0.0279926	0.0395875	0.0395875	0.0395875	0.0395875	0.0208017	1.01452	-0.928982	-1.90393	0.0506217	1.03571	-0.00901833	-1.00627
12724244	TRHR	0.000932514	0.97624	499.365	7.24e-10	1.51931e-05	4.74606	0.0543791	5.67056	5.67321	6.09555	5.24821	6.13553	5.20558	6.05557	5.29084	0.0614011	0.0614011	0.0473761	0.0473761	0.067	0.067	0.067	0.067	-0.00265167	-1.00184	0.84734	1.79918	0.079955	1.05699	-0.0852583	-1.06088
12726289	ZNF250	3.28317	0.100083	475.146	9.24e-10	1.93901e-05	0.559555	0.471665	5.92333	6.01775	6.23582	5.70527	6.1795	5.66716	6.29213	5.74338	0.0368477	0.0368477	0.0287572	0.0287572	0.0406688	0.0406688	0.0406688	0.0406688	-0.0944217	-1.06764	0.530545	1.44447	-0.112628	-1.0812	-0.076215	-1.05425
12767174	RCVRN	0.503132	0.494333	467.822	9.97e-10	2.0922e-05	0.00303849	0.957127	5.63687	5.69757	5.03368	6.30076	5.00171	6.27202	5.06565	6.32949	0.0605183	0.0605183	0.0518573	0.0518573	0.0733373	0.0733373	0.0733373	0.0733373	-0.0607075	-1.04298	-1.26707	-2.40673	-0.0639367	-1.04531	-0.0574783	-1.04065
12879207	TM6SF2	0.327623	0.579702	463.314	1.05e-09	2.20343e-05	0.115905	0.740563	6.22053	6.24559	5.77789	6.68823	5.77257	6.6685	5.78322	6.70795	0.0309461	0.0309461	0.0304301	0.0304301	0.0430346	0.0430346	0.0430346	0.0430346	-0.02505	-1.01751	-0.910332	-1.87948	-0.0106517	-1.00741	-0.0394483	-1.02772
12786740	LOC100139061	0.0608137	0.810203	445.943	1.26e-09	2.64411e-05	0.0244162	0.87894	5.93862	5.95513	5.61251	6.28125	5.60178	6.27547	5.62323	6.28703	0.0473308	0.0473308	0.0370245	0.0370245	0.0523606	0.0523606	0.0523606	0.0523606	-0.0165067	-1.01151	-0.668743	-1.58969	-0.021455	-1.01498	-0.0115583	-1.00804
12815348	VKORC1	0.981601	0.345171	420.447	1.68e-09	3.52548e-05	0.142826	0.713386	7.84395	7.79443	7.39307	8.24531	7.42569	8.26221	7.36046	8.2284	0.0353444	0.0353444	0.0325035	0.0325035	0.0459669	0.0459669	0.0459669	0.0459669	0.0495225	1.03492	-0.852236	-1.8053	0.06523	1.04625	0.033815	1.02372
12797503	IQCF6	9.00977	0.0133066	417.363	1.74e-09	3.65139e-05	2.22187	0.16692	6.20212	6.31378	6.61462	5.90128	6.53277	5.87147	6.69648	5.93109	0.026304	0.026304	0.0255099	0.0255099	0.0360765	0.0360765	0.0360765	0.0360765	-0.111659	-1.08047	0.713342	1.6396	-0.163707	-1.12016	-0.0596117	-1.04219
12898315	SOGA3	0.00410355	0.950186	403.884	2.05e-09	4.30193e-05	0.0644274	0.804773	6.66244	6.66872	7.07667	6.25449	7.07871	6.24615	7.07462	6.26283	0.0693854	0.0693854	0.0531562	0.0531562	0.0751743	0.0751743	0.0751743	0.0751743	-0.00628583	-1.00437	0.822176	1.76807	0.00409833	1.00284	-0.01667	-1.01162
12837024	SSR2	0.593959	0.458714	385.807	2.56e-09	5.37216e-05	2.90894	0.118902	11.3177	11.4918	10.5064	12.303	10.3413	12.294	10.6714	12.3121	0.159729	0.159729	0.121854	0.121854	0.172328	0.172328	0.172328	0.172328	-0.174092	-1.12825	-1.79666	-3.47415	-0.3301	-1.2571	-0.0180833	-1.01261
12779165	LOC614531	0.582435	0.462983	380.079	2.75e-09	5.77087e-05	0.23261	0.639978	5.89163	5.98519	5.35128	6.52555	5.28997	6.49329	5.41258	6.5578	0.0866819	0.0866819	0.0682925	0.0682925	0.0965802	0.0965802	0.0965802	0.0965802	-0.093555	-1.067	-1.17427	-2.25679	-0.122605	-1.0887	-0.064505	-1.04573
12847485	GSTM2	0.00641066	0.937764	378.495	2.81e-09	5.89678e-05	4.04881	0.0719143	14.0203	14.0428	12.9545	15.1085	12.8319	15.2087	13.0772	15.0084	0.198708	0.198708	0.15102	0.15102	0.213575	0.213575	0.213575	0.213575	-0.0225	-1.01572	-2.15402	-4.45065	-0.245283	-1.18533	0.200283	1.14892
12766845	SOX9	1.25628	0.288552	378.548	2.81e-09	5.89678e-05	0.230799	0.641268	6.51104	6.59839	6.09642	7.01301	6.04143	6.98065	6.15141	7.04537	0.0551105	0.0551105	0.0455349	0.0455349	0.0643961	0.0643961	0.0643961	0.0643961	-0.0873558	-1.06242	-0.916593	-1.88765	-0.109988	-1.07922	-0.0647233	-1.04588
12746376	SNRNP35	0.120507	0.735681	374.719	2.95e-09	6.19057e-05	0.149744	0.706887	5.67704	5.6984	6.14314	5.23229	6.12336	5.23072	6.16293	5.23387	0.0435092	0.0435092	0.0387304	0.0387304	0.054773	0.054773	0.054773	0.054773	-0.02136	-1.01492	0.910852	1.88016	-0.0395683	-1.02781	-0.00315167	-1.00219
12883673	AP1M1	0.021824	0.885493	370.753	3.11e-09	6.52633e-05	1.73542	0.217105	8.33808	8.35992	7.58155	9.11645	7.51812	9.15803	7.64498	9.07487	0.104577	0.104577	0.0840046	0.0840046	0.1188	0.1188	0.1188	0.1188	-0.0218483	-1.01526	-1.53489	-2.89767	-0.12686	-1.09191	0.0831633	1.05934
12760378	ACE3	0.718336	0.416514	370.672	3.11e-09	6.52633e-05	0.408747	0.536976	5.92286	5.88986	5.58097	6.23175	5.60827	6.23745	5.55366	6.22606	0.0275367	0.0275367	0.0257833	0.0257833	0.0364632	0.0364632	0.0364632	0.0364632	0.0330058	1.02314	-0.650787	-1.57002	0.0546167	1.03858	0.011395	1.00793
12793428	TMEM179	0.0989204	0.759593	351.902	4.01e-09	8.41499e-05	0.0987866	0.75975	7.67197	7.64711	7.33411	7.98497	7.35199	7.99195	7.31623	7.97799	0.0558987	0.0558987	0.0431657	0.0431657	0.0610456	0.0610456	0.0610456	0.0610456	0.0248633	1.01738	-0.65086	-1.5701	0.0357683	1.0251	0.0139583	1.00972
12703017	C11H9orf116	0.629218	0.446055	343.763	4.49e-09	9.42226e-05	0.931845	0.357148	7.70267	7.58192	7.04169	8.24291	7.13334	8.27201	6.95004	8.2138	0.107643	0.107643	0.0827217	0.0827217	0.116986	0.116986	0.116986	0.116986	0.120754	1.0873	-1.20122	-2.29933	0.183295	1.13547	0.0582133	1.04118
12715285	CNMPD1	0.0849683	0.776631	337.913	4.89e-09	0.000102617	8.12111	0.0172573	6.72023	6.7373	6.48861	6.96892	6.5173	6.92315	6.45991	7.01469	0.0414146	0.0414146	0.0320666	0.0320666	0.045349	0.045349	0.045349	0.045349	-0.0170725	-1.0119	-0.480311	-1.39504	0.0573883	1.04058	-0.0915333	-1.0655
12862467	DDN	0.12717	0.728794	335.868	5.03e-09	0.000105555	0.681996	0.428163	6.49345	6.50757	7.00182	5.99921	6.97217	6.01474	7.03147	5.98368	0.0279963	0.0279963	0.0337658	0.0337658	0.047752	0.047752	0.047752	0.047752	-0.0141192	-1.00983	1.00261	2.00362	-0.0592983	-1.04196	0.03106	1.02176
12841571	C3H1orf141	1.56304	0.239685	333.412	5.22e-09	0.000109542	6.26313	0.0313058	6.01143	6.09955	6.49717	5.61381	6.39258	5.63029	6.60177	5.59733	0.0498372	0.0498372	0.0427433	0.0427433	0.0604481	0.0604481	0.0604481	0.0604481	-0.0881158	-1.06298	0.883366	1.84467	-0.209188	-1.15604	0.0329567	1.02311
12878320	LOC508834	0.202617	0.662218	323.106	6.08e-09	0.000127589	5.32935	0.0436158	5.74425	5.72254	5.45749	6.0093	5.43291	6.05559	5.48207	5.96301	0.0341029	0.0341029	0.0285851	0.0285851	0.0404254	0.0404254	0.0404254	0.0404254	0.0217092	1.01516	-0.551814	-1.46593	-0.04916	-1.03466	0.0925783	1.06627
12893285	FAM214B	0.113574	0.743077	315.849	6.79e-09	0.000142488	12.8253	0.00500131	6.36462	6.34729	6.03666	6.67526	6.10966	6.61958	5.96365	6.73093	0.0363651	0.0363651	0.0313687	0.0313687	0.0443621	0.0443621	0.0443621	0.0443621	0.0173317	1.01209	-0.638598	-1.55682	0.146015	1.10651	-0.111352	-1.08024
12693547	THTPA	1.1985	0.299289	314.361	6.94e-09	0.000145636	6.58517	0.028075	8.17648	8.25433	7.73544	8.69537	7.62705	8.72591	7.84383	8.66483	0.050284	0.050284	0.0446884	0.0446884	0.0631989	0.0631989	0.0631989	0.0631989	-0.0778508	-1.05544	-0.959931	-1.94522	-0.216785	-1.16214	0.0610833	1.04325
12814933	LOC100295741	0.133072	0.722864	306.766	7.82e-09	0.000164103	15.1606	0.00299166	5.74617	5.76863	5.46238	6.05242	5.38556	6.10678	5.53919	5.99807	0.0435266	0.0435266	0.0350858	0.0350858	0.0496188	0.0496188	0.0496188	0.0496188	-0.022455	-1.01569	-0.590045	-1.50529	-0.153627	-1.11236	0.108717	1.07827
12832998	SNX19	0.202406	0.662381	304.116	8.16e-09	0.000171238	0.111821	0.744987	10.0656	9.99799	9.25916	10.8044	9.27814	10.853	9.24017	10.7558	0.106252	0.106252	0.0872218	0.0872218	0.12335	0.12335	0.12335	0.12335	0.0676025	1.04797	-1.54526	-2.91856	0.0379717	1.02667	0.0972333	1.06972
12877652	CERS4	3.1233	0.107625	298.454	8.94e-09	0.000187606	0.702134	0.421644	7.28978	7.19393	6.81421	7.6695	6.88288	7.69668	6.74554	7.64231	0.0383521	0.0383521	0.0367178	0.0367178	0.0519268	0.0519268	0.0519268	0.0519268	0.0958542	1.0687	-0.855286	-1.80912	0.137338	1.09987	0.05437	1.03841
12748288	ZNF280B	3.5888	0.0874239	297.77	9.04e-09	0.000189704	0.165208	0.692968	8.30563	8.51873	7.97062	8.85374	7.87446	8.73679	8.06677	8.97069	0.0795427	0.0795427	0.0617925	0.0617925	0.0873878	0.0873878	0.0873878	0.0873878	-0.213103	-1.15918	-0.883127	-1.84437	-0.192302	-1.14259	-0.233905	-1.17601
12762897	GLP2R	0.678339	0.429364	296.826	9.18e-09	0.000192642	0.17316	0.686108	7.43425	7.35198	6.91212	7.87411	6.96487	7.90362	6.85937	7.84459	0.0706294	0.0706294	0.0572161	0.0572161	0.0809158	0.0809158	0.0809158	0.0809158	0.0822667	1.05868	-0.961987	-1.94799	0.105502	1.07587	0.0590317	1.04177
12863277	SELO	0.0219542	0.885154	296.446	9.23e-09	0.000193692	0.529782	0.483393	8.27735	8.28562	7.85165	8.71133	7.82934	8.72537	7.87395	8.69729	0.0394628	0.0394628	0.0374423	0.0374423	0.0529513	0.0529513	0.0529513	0.0529513	-0.00826917	-1.00575	-0.859684	-1.81464	-0.0446117	-1.03141	0.0280733	1.01965
12757493	ADAMTS18	0.374576	0.55418	293	9.77e-09	0.000205023	0.0817396	0.780789	6.83446	6.80458	6.4347	7.20434	6.44321	7.22571	6.42619	7.18297	0.034522	0.034522	0.0331859	0.0331859	0.0469319	0.0469319	0.0469319	0.0469319	0.02988	1.02093	-0.769643	-1.70485	0.017025	1.01187	0.042735	1.03006
12807785	CBLN2	0.703076	0.421343	292.05	9.93e-09	0.000208381	0.614476	0.451275	5.57517	5.61684	6.08655	5.10547	6.08821	5.06213	6.08488	5.14881	0.0351433	0.0351433	0.0379665	0.0379665	0.0536928	0.0536928	0.0536928	0.0536928	-0.0416733	-1.02931	0.98108	1.97394	0.00332833	1.00231	-0.086675	-1.06192
12810871	ZNF263	0.016667	0.899838	291.674	9.99e-09	0.00020964	5.00393	0.0492588	6.04157	6.05193	5.5937	6.4998	5.64785	6.43527	5.53953	6.56432	0.0567527	0.0567527	0.0481056	0.0481056	0.0680316	0.0680316	0.0680316	0.0680316	-0.0103617	-1.00721	-0.906102	-1.87397	0.10832	1.07797	-0.129043	-1.09357
12723513	TMEM55A	2.81e-09	0.999959	290.649	1.02e-08	0.000214047	2.55522	0.141014	9.43092	9.43092	8.78966	10.0722	8.72954	10.1323	8.84978	10.0121	0.0777475	0.0777475	0.0666119	0.0666119	0.0942035	0.0942035	0.0942035	0.0942035	5.834e-06	1	-1.28252	-2.43264	-0.120247	-1.08692	0.120258	1.08693
12823178	SPRN	1.57084	0.238596	280.99	1.2e-08	0.00025182	0.020773	0.888262	8.33966	8.23635	7.79706	8.77895	7.84449	8.83483	7.74962	8.72307	0.0582898	0.0582898	0.0505632	0.0505632	0.0715072	0.0715072	0.0715072	0.0715072	0.103318	1.07424	-0.981897	-1.97506	0.094875	1.06797	0.11176	1.08055
12702055	NTSR2	1.65016	0.227895	278.858	1.24e-08	0.000260214	0.172796	0.686418	5.78976	5.84993	6.354	5.28569	6.31062	5.2689	6.39738	5.30248	0.0331227	0.0331227	0.0396451	0.0396451	0.0560667	0.0560667	0.0560667	0.0560667	-0.0601733	-1.04259	1.06831	2.09698	-0.0867667	-1.06199	-0.03358	-1.02355
12697239	PATL2	0.248706	0.628774	274.656	1.34e-08	0.000281199	0.0189747	0.893173	5.48221	5.52401	5.19912	5.8071	5.1757	5.78872	5.22255	5.82547	0.0592724	0.0592724	0.0457499	0.0457499	0.0647002	0.0647002	0.0647002	0.0647002	-0.0418033	-1.0294	-0.607973	-1.52412	-0.0468567	-1.03301	-0.03675	-1.0258
12734191	LOC100295789	3.36479	0.0964887	273.892	1.35e-08	0.000283298	1.79968	0.209421	5.39261	5.52716	5.13871	5.78106	5.0454	5.73982	5.23202	5.82231	0.0518697	0.0518697	0.0414952	0.0414952	0.0586831	0.0586831	0.0586831	0.0586831	-0.134557	-1.09776	-0.642352	-1.56087	-0.186627	-1.1381	-0.0824883	-1.05884
12833086	RNASEH2C	0.00545511	0.942579	272.953	1.38e-08	0.000289593	0.121804	0.734323	12.1219	12.1328	11.3905	12.8643	11.3694	12.8743	11.4115	12.8542	0.104992	0.104992	0.0866091	0.0866091	0.122484	0.122484	0.122484	0.122484	-0.0109667	-1.00763	-1.4738	-2.77753	-0.0421	-1.02961	0.0201667	1.01408
12751960	TMEM86B	0.038711	0.847964	272.563	1.39e-08	0.000291692	2.06194	0.181552	6.95087	6.96499	6.45064	7.46522	6.39946	7.50229	6.50182	7.42816	0.0507251	0.0507251	0.0472302	0.0472302	0.0667936	0.0667936	0.0667936	0.0667936	-0.0141142	-1.00983	-1.01459	-2.02033	-0.10236	-1.07353	0.0741317	1.05273
12795797	ENSBTAT00000054998	0.621415	0.448805	270.786	1.43e-08	0.000300086	0.018687	0.893981	6.73036	6.79101	6.33906	7.18231	6.30524	7.15549	6.37289	7.20912	0.0543943	0.0543943	0.0462152	0.0462152	0.0653581	0.0653581	0.0653581	0.0653581	-0.06064	-1.04293	-0.843242	-1.79408	-0.067645	-1.048	-0.053635	-1.03788
12821223	SH3PXD2A	0.464609	0.510955	267.009	1.53e-08	0.000321071	8.75064	0.0143335	9.63666	9.78424	9.2515	10.1694	9.09463	10.1787	9.40837	10.1601	0.153093	0.153093	0.111837	0.111837	0.158162	0.158162	0.158162	0.158162	-0.147575	-1.10771	-0.9179	-1.88936	-0.313745	-1.24293	0.018595	1.01297
12745226	CECR6	0.918411	0.360489	261.416	1.7e-08	0.000356745	1.13676	0.311403	6.75644	6.6701	6.32783	7.0987	6.34558	7.16729	6.31008	7.03012	0.0637021	0.0637021	0.0509634	0.0509634	0.0720731	0.0720731	0.0720731	0.0720731	0.086335	1.06167	-0.77087	-1.7063	0.0355017	1.02491	0.137168	1.09974
12882846	MIR2463	0.0400482	0.845398	255.726	1.89e-08	0.000396617	2.00764	0.1869	8.65755	8.67795	8.09841	9.23709	8.03776	9.27734	8.15905	9.19684	0.0720727	0.0720727	0.0621675	0.0621675	0.0879182	0.0879182	0.0879182	0.0879182	-0.0203975	-1.01424	-1.13868	-2.2018	-0.12129	-1.08771	0.080495	1.05738
12842483	LOC100336841	0.153459	0.70347	253.401	1.97e-08	0.000413405	0.642693	0.441371	9.84441	9.81452	8.80132	10.8576	8.76449	10.9243	8.83815	10.7909	0.0539574	0.0539574	0.0750151	0.0750151	0.106087	0.106087	0.106087	0.106087	0.0298925	1.02094	-2.05629	-4.15915	-0.073665	-1.05239	0.13345	1.09691
12845584	SLC5A9	1.28648	0.283155	252.634	2e-08	0.0004197	9.28634	0.0123072	7.25873	7.33676	7.62934	6.96616	7.52675	6.99072	7.73192	6.94161	0.0486463	0.0486463	0.0402299	0.0402299	0.0568936	0.0568936	0.0568936	0.0568936	-0.0780308	-1.05558	0.663171	1.58356	-0.205177	-1.15283	0.049115	1.03463
12829915	PPP1R32	3.87147	0.0774519	249.885	2.11e-08	0.000442783	1.00092	0.340682	6.66369	6.56868	6.2389	6.99348	6.31028	7.0171	6.16751	6.96985	0.0341436	0.0341436	0.0339491	0.0339491	0.0480113	0.0480113	0.0480113	0.0480113	0.0950083	1.06807	-0.75458	-1.68714	0.142765	1.10402	0.0472517	1.03329
12882644	RAB3D	1.37739	0.26774	248.673	2.16e-08	0.000453276	0.318166	0.585139	8.85418	9.00089	8.2357	9.61937	8.1376	9.57076	8.3338	9.66798	0.0883885	0.0883885	0.0763612	0.0763612	0.107991	0.107991	0.107991	0.107991	-0.146703	-1.10704	-1.38367	-2.60932	-0.196197	-1.14567	-0.09721	-1.0697
12802230	LOC517481	1.11967	0.314881	243.518	2.39e-08	0.000501541	1.38849	0.265939	7.23182	7.50519	6.37834	8.35867	6.16688	8.29675	6.58979	8.42059	0.182683	0.182683	0.143919	0.143919	0.203532	0.203532	0.203532	0.203532	-0.273374	-1.20863	-1.98034	-3.94585	-0.42291	-1.34063	-0.123838	-1.08963
12702617	BARHL1	1.22893	0.293565	238.39	2.65e-08	0.000556103	1.3722	0.268589	7.08637	6.98632	6.59604	7.47665	6.67948	7.49327	6.51261	7.46003	0.0638211	0.0638211	0.0533835	0.0533835	0.0754957	0.0754957	0.0754957	0.0754957	0.100056	1.07181	-0.880607	-1.84115	0.166867	1.12262	0.033245	1.02331
12868986	LOC781363	0.399018	0.541767	238.39	2.65e-08	0.000556103	0.118609	0.737681	5.27463	5.20385	4.5974	5.88108	4.61847	5.93079	4.57633	5.83138	0.0792262	0.0792262	0.0697602	0.0697602	0.0986558	0.0986558	0.0986558	0.0986558	0.070775	1.05028	-1.28368	-2.4346	0.0421417	1.02964	0.0994083	1.07133
12713379	LOC100298428	2.7069	0.130939	235.218	2.82e-08	0.000591777	1.47939	0.2518	6.31609	6.50517	5.7028	7.11846	5.55213	7.08005	5.85348	7.15687	0.0812647	0.0812647	0.0737021	0.0737021	0.104231	0.104231	0.104231	0.104231	-0.189083	-1.14004	-1.41566	-2.66781	-0.301353	-1.2323	-0.0768133	-1.05469
12806626	TULP1	0.662923	0.43449	234.916	2.84e-08	0.000595974	0.980698	0.345383	6.7314	6.80932	7.23371	6.30701	7.16481	6.29799	7.30261	6.31603	0.0676703	0.0676703	0.0565999	0.0565999	0.0800444	0.0800444	0.0800444	0.0800444	-0.0779192	-1.05549	0.926702	1.90093	-0.137795	-1.10022	-0.0180433	-1.01259
12732959	KIF18A	0.0370699	0.851177	234.71	2.85e-08	0.000598073	0.00455736	0.947508	5.96497	5.97857	6.26944	5.6741	6.26133	5.66862	6.27755	5.67959	0.0499168	0.0499168	0.0402909	0.0402909	0.05698	0.05698	0.05698	0.05698	-0.0135917	-1.00947	0.595337	1.51083	-0.016215	-1.0113	-0.0109683	-1.00763
12830527	DPF2	2.95909	0.116135	234.501	2.87e-08	0.000602269	1.74913	0.215434	12.2695	12.068	11.69	12.6474	11.8322	12.7068	11.5479	12.588	0.0828424	0.0828424	0.066397	0.066397	0.0938995	0.0938995	0.0938995	0.0938995	0.201533	1.14992	-0.957367	-1.94176	0.284217	1.21775	0.11885	1.08587
12772712	PIK3R5	2.05057	0.182655	234.308	2.88e-08	0.000604368	0.0183456	0.894947	6.81256	6.72227	6.39716	7.13767	6.43902	7.18609	6.35529	7.08926	0.0445803	0.0445803	0.039734	0.039734	0.0561924	0.0561924	0.0561924	0.0561924	0.0902808	1.06458	-0.740516	-1.67077	0.0837283	1.05975	0.0968333	1.06942
12682935	MIR125B-2	2.63505	0.135593	233.4	2.93e-08	0.000614861	1.46803	0.25351	7.4427	7.5733	6.90541	8.11059	6.79232	8.09308	7.0185	8.1281	0.0568897	0.0568897	0.056338	0.056338	0.079674	0.079674	0.079674	0.079674	-0.1306	-1.09475	-1.20518	-2.30565	-0.22618	-1.16973	-0.03502	-1.02457
12712991	GSX1	1.44326	0.257293	230.151	3.14e-08	0.000658929	0.000241252	0.987913	5.52653	5.57738	5.10144	6.00247	5.07556	5.97751	5.12733	6.02743	0.0299264	0.0299264	0.0364645	0.0364645	0.0515686	0.0515686	0.0515686	0.0515686	-0.0508442	-1.03587	-0.901026	-1.86739	-0.0517667	-1.03653	-0.0499217	-1.03521
12790487	TTC23	0.078846	0.784591	227.352	3.33e-08	0.000698801	0.815862	0.387633	9.14782	9.17919	8.71102	9.61599	8.66822	9.62741	8.75381	9.60457	0.0790178	0.0790178	0.0634229	0.0634229	0.0896935	0.0896935	0.0896935	0.0896935	-0.0313783	-1.02199	-0.90497	-1.87251	-0.08559	-1.06112	0.0228333	1.01595
12755716	CEBPA	3.37253	0.0961567	225.702	3.44e-08	0.000721884	1.50157	0.248508	6.37272	6.55545	5.98746	6.94071	5.85722	6.88822	6.1177	6.99319	0.0703579	0.0703579	0.0590053	0.0590053	0.083446	0.083446	0.083446	0.083446	-0.182728	-1.13503	-0.953245	-1.93622	-0.26048	-1.19788	-0.104977	-1.07548
12769205	GID4	1.02345	0.335554	224.839	3.51e-08	0.000736574	2.35558	0.155845	8.55379	8.39311	7.79753	9.14937	7.94705	9.16052	7.64801	9.13822	0.112305	0.112305	0.0913137	0.0913137	0.129137	0.129137	0.129137	0.129137	0.160675	1.11781	-1.35183	-2.55237	0.299043	1.23033	0.0223067	1.01558
12906257	MAP3K7IP3	0.829715	0.383787	223.899	3.58e-08	0.000751263	7.92016	0.0183398	11.5214	11.3466	10.869	11.999	10.8502	12.1927	10.8878	11.8053	0.13574	0.13574	0.103142	0.103142	0.145865	0.145865	0.145865	0.145865	0.174858	1.12885	-1.12997	-2.18855	-0.0376667	-1.02645	0.387383	1.30802
12884633	SLC36A2	0.00029696	0.98659	223.294	3.63e-08	0.000761755	0.522621	0.48629	6.0941	6.09315	5.69877	6.48848	5.71835	6.46985	5.6792	6.50711	0.0388448	0.0388448	0.0381141	0.0381141	0.0539014	0.0539014	0.0539014	0.0539014	0.000946667	1.00066	-0.789707	-1.72872	0.0391517	1.02751	-0.0372583	-1.02616
12885509	YIPF2	0.1529	0.70398	221.759	3.75e-08	0.000786937	0.913038	0.361838	9.0808	9.10642	8.58978	9.59744	8.54465	9.61696	8.63492	9.57791	0.0463116	0.0463116	0.0470855	0.0470855	0.066589	0.066589	0.066589	0.066589	-0.02561	-1.01791	-1.00765	-2.01063	-0.0902667	-1.06457	0.0390467	1.02743
12802071	LOC514434	10.3048	0.0093304	221.677	3.76e-08	0.000789036	0.61775	0.450107	5.74008	5.98251	5.20257	6.52001	5.04659	6.43357	5.35856	6.60645	0.053401	0.053401	0.0581656	0.0581656	0.0822585	0.0822585	0.0822585	0.0822585	-0.242428	-1.18298	-1.31744	-2.49223	-0.311975	-1.24141	-0.172882	-1.12731
12794221	MIR135A-1	0.560907	0.471144	220.904	3.82e-08	0.000801627	1.74643	0.215762	5.19424	5.13629	4.64834	5.68219	4.63134	5.75713	4.66533	5.60726	0.0547055	0.0547055	0.0520191	0.0520191	0.0735661	0.0735661	0.0735661	0.0735661	0.0579417	1.04098	-1.03386	-2.04749	-0.0339833	-1.02384	0.149867	1.10947
12809103	LOC100337223	0.00076209	0.97852	220.544	3.85e-08	0.000807923	0.126713	0.72926	6.4784	6.4818	7.46739	5.49281	7.44202	5.51477	7.49276	5.47085	0.087302	0.087302	0.0907221	0.0907221	0.1283	0.1283	0.1283	0.1283	-0.00340833	-1.00237	1.97457	3.93012	-0.0507383	-1.03579	0.0439217	1.03091
12719311	NDRG3	2.11501	0.176517	218.63	4.01e-08	0.000841499	0.856088	0.376624	9.72331	9.51939	9.0435	10.1992	9.1093	10.3373	8.9777	10.0611	0.0991506	0.0991506	0.0802665	0.0802665	0.113514	0.113514	0.113514	0.113514	0.203923	1.15183	-1.1557	-2.22792	0.131605	1.09551	0.276242	1.21104
12796937	LOC615277	2.50692	0.144429	218.363	4.04e-08	0.000847794	1.41407	0.261852	5.91304	5.9877	5.64443	6.25631	5.58248	6.2436	5.70638	6.26901	0.0333417	0.0333417	0.0313763	0.0313763	0.0443728	0.0443728	0.0443728	0.0443728	-0.0746575	-1.05311	-0.611877	-1.52825	-0.123897	-1.08967	-0.0254183	-1.01777
12708428	CARD9	0.321099	0.583442	216.649	4.19e-08	0.000879271	0.704182	0.420989	7.41336	7.46182	7.062	7.81319	7.01635	7.81037	7.10764	7.816	0.0604734	0.0604734	0.0497963	0.0497963	0.0704225	0.0704225	0.0704225	0.0704225	-0.0484617	-1.03416	-0.75119	-1.68318	-0.0912883	-1.06532	-0.005635	-1.00391
12823595	ING2	0.000333223	0.985795	216.358	4.22e-08	0.000885567	2.13006	0.175122	8.80098	8.79798	9.47027	8.12869	9.53833	8.06363	9.40221	8.19375	0.116144	0.116144	0.0939385	0.0939385	0.132849	0.132849	0.132849	0.132849	0.00299833	1.00208	1.34158	2.53429	0.136113	1.09894	-0.130117	-1.09438
12894274	EGR3	0.00104596	0.974836	216.322	4.22e-08	0.000885567	0.369976	0.55658	5.2069	5.20355	4.57402	5.83642	4.6018	5.81199	4.54624	5.86085	0.0732622	0.0732622	0.0672713	0.0672713	0.095136	0.095136	0.095136	0.095136	0.00335083	1.00233	-1.2624	-2.39894	0.0555583	1.03926	-0.0488567	-1.03444
12714592	ERGIC3	0.00621461	0.938721	215.939	4.26e-08	0.000893961	3.91447	0.076062	9.94614	9.93477	9.25383	10.6271	9.16706	10.7252	9.34059	10.529	0.102008	0.102008	0.0859425	0.0859425	0.121541	0.121541	0.121541	0.121541	0.0113725	1.00791	-1.37326	-2.59055	-0.173522	-1.12781	0.196267	1.14573
12904514	IRF2BP1	0.149049	0.707532	214.799	4.37e-08	0.000917045	5.66184	0.0386479	5.94419	5.91733	6.2109	5.65062	6.17885	5.70953	6.24296	5.5917	0.0491956	0.0491956	0.0396922	0.0396922	0.0561333	0.0561333	0.0561333	0.0561333	0.02686	1.01879	0.560288	1.47456	-0.064105	-1.04544	0.117825	1.0851
12726696	FSHB	4.99664	0.0493951	214.76	4.37e-08	0.000917045	0.0596354	0.812011	5.99303	6.14089	6.62823	5.50569	6.54495	5.44111	6.71151	5.57027	0.0467729	0.0467729	0.0506035	0.0506035	0.0715642	0.0715642	0.0715642	0.0715642	-0.147859	-1.10792	1.12254	2.1773	-0.166565	-1.12238	-0.129153	-1.09365
12707326	TET3	2.72641	0.129711	214.307	4.42e-08	0.000927537	6.18459	0.0321614	6.24623	6.40563	6.68328	5.96858	6.54287	5.94958	6.82369	5.98758	0.0682639	0.0682639	0.0540911	0.0540911	0.0764964	0.0764964	0.0764964	0.0764964	-0.159405	-1.11683	0.714698	1.64114	-0.280817	-1.21488	-0.0379933	-1.02668
12796882	FEZF2	3.81863	0.0792037	212.211	4.63e-08	0.000971605	0.0953107	0.763867	6.13564	6.00783	6.71838	5.42509	6.76858	5.5027	6.66818	5.34748	0.0462483	0.0462483	0.0551352	0.0551352	0.077973	0.077973	0.077973	0.077973	0.12781	1.09263	1.29329	2.45086	0.100402	1.07207	0.155218	1.11359
12750471	LOC508455	0.798777	0.392461	212.15	4.64e-08	0.000973704	3.42422	0.0939734	6.53667	6.60735	6.11907	7.02495	6.02619	7.04716	6.21195	7.00275	0.0559176	0.0559176	0.0503033	0.0503033	0.0711396	0.0711396	0.0711396	0.0711396	-0.0706767	-1.05021	-0.905882	-1.87369	-0.185765	-1.13742	0.0444117	1.03126
12772753	LYRM9	0.907575	0.363218	211.821	4.67e-08	0.00098	0.0646633	0.804424	8.40025	8.50727	7.66662	9.2409	7.59936	9.20115	7.73389	9.28066	0.0794326	0.0794326	0.0779731	0.0779731	0.110271	0.110271	0.110271	0.110271	-0.107018	-1.077	-1.57428	-2.97786	-0.134523	-1.09773	-0.0795117	-1.05666
12816753	TRIM56	0.340919	0.572234	211.552	4.7e-08	0.000986295	2.30593	0.159843	6.84629	6.89941	6.48936	7.25634	6.42276	7.26982	6.55596	7.24286	0.0643346	0.0643346	0.0525798	0.0525798	0.0743591	0.0743591	0.0743591	0.0743591	-0.0531233	-1.03751	-0.766977	-1.7017	-0.133198	-1.09672	0.0269517	1.01886
12774650	PRKRA	0.236629	0.637136	210.775	4.78e-08	0.00100308	4.46495	0.0607306	6.94791	6.89779	7.24533	6.60037	7.22345	6.67237	7.2672	6.52837	0.0728542	0.0728542	0.0561004	0.0561004	0.0793379	0.0793379	0.0793379	0.0793379	0.0501192	1.03535	0.644959	1.5637	-0.0437517	-1.03079	0.14399	1.10496
12894280	DMRTA1	0.131292	0.724637	210.589	4.8e-08	0.00100728	5.55035	0.0402325	5.96936	5.94046	6.35732	5.5525	6.4371	5.50163	6.27753	5.60338	0.056411	0.056411	0.0485803	0.0485803	0.0687029	0.0687029	0.0687029	0.0687029	0.0289067	1.02024	0.804813	1.74692	0.159565	1.11695	-0.101752	-1.07308
12841451	LSM10	0.969529	0.348021	210.227	4.84e-08	0.00101567	2.81259	0.124458	5.50791	5.57678	5.09383	5.99086	5.00752	6.00831	5.18015	5.97342	0.0494554	0.0494554	0.0466885	0.0466885	0.0660275	0.0660275	0.0660275	0.0660275	-0.0688667	-1.04889	-0.89703	-1.86223	-0.172623	-1.12711	0.03489	1.02448
12906970	SYP	0.0105029	0.920399	209.956	4.87e-08	0.00102197	0.249645	0.628135	6.42412	6.43115	6.7993	6.05597	6.78297	6.06528	6.81563	6.04667	0.0484704	0.0484704	0.0428089	0.0428089	0.060541	0.060541	0.060541	0.060541	-0.007025	-1.00488	0.743325	1.67403	-0.0326567	-1.02289	0.0186067	1.01298
12877798	MCOLN1	0.508957	0.491904	208.734	5.01e-08	0.00105135	3.79973	0.0798423	9.49973	9.6541	9.19315	9.96068	9.06419	9.93527	9.32212	9.98608	0.153009	0.153009	0.111407	0.111407	0.157553	0.157553	0.157553	0.157553	-0.154373	-1.11294	-0.767523	-1.70234	-0.257928	-1.19576	-0.0508183	-1.03585
12807005	MTCH1	0.018853	0.893514	207.053	5.21e-08	0.00109332	0.106614	0.750764	13.8858	13.8956	13.1786	14.6028	13.1898	14.5817	13.1673	14.6238	0.0503828	0.0503828	0.0609767	0.0609767	0.0862341	0.0862341	0.0862341	0.0862341	-0.00978333	-1.0068	-1.42417	-2.68359	0.0225333	1.01574	-0.0421	-1.02961
12862214	NDUFA4L2	0.590126	0.460126	206.206	5.31e-08	0.0011143	3.08179	0.1097	5.77867	5.72279	5.314	6.18745	5.28856	6.26878	5.33945	6.10612	0.0514385	0.0514385	0.047412	0.047412	0.0670506	0.0670506	0.0670506	0.0670506	0.0558825	1.03949	-0.873446	-1.83203	-0.0508967	-1.03591	0.162662	1.11935
12776598	MARS2	1.25467	0.288843	205.474	5.4e-08	0.00113319	12.3772	0.00555584	7.10747	6.97311	6.81349	7.26709	6.93633	7.2786	6.69065	7.25557	0.0848179	0.0848179	0.0620272	0.0620272	0.0877197	0.0877197	0.0877197	0.0877197	0.134359	1.09761	-0.453597	-1.36945	0.245687	1.18566	0.0230317	1.01609
12801918	PTCRA	2.21095	0.16787	205.157	5.44e-08	0.00114158	0.138695	0.717353	6.44178	6.56493	6.9823	6.02441	6.90827	5.97529	7.05633	6.07353	0.0585652	0.0585652	0.0532263	0.0532263	0.0752733	0.0752733	0.0752733	0.0752733	-0.123152	-1.08911	0.957886	1.94246	-0.148058	-1.10808	-0.0982467	-1.07047
12759067	KLK14	2.78595	0.126053	203.915	5.6e-08	0.00117516	0.767766	0.401467	6.29559	6.20604	6.6507	5.85092	6.67094	5.92023	6.63047	5.78161	0.037935	0.037935	0.0387781	0.0387781	0.0548405	0.0548405	0.0548405	0.0548405	0.089545	1.06403	0.79978	1.74084	0.04047	1.02845	0.13862	1.10085
12866188	GPRC5A	0.997686	0.341427	203.293	5.69e-08	0.00119405	0.140125	0.715972	6.49139	6.57191	6.11837	6.94494	6.06725	6.91552	6.16948	6.97435	0.0570052	0.0570052	0.0496486	0.0496486	0.0702138	0.0702138	0.0702138	0.0702138	-0.0805242	-1.0574	-0.826571	-1.77346	-0.102225	-1.07343	-0.0588233	-1.04162
12816825	NAGPA	8.06447	0.0175544	201.958	5.87e-08	0.00123182	2.27129	0.162711	6.43365	6.52585	6.11449	6.84501	6.10712	6.76017	6.12185	6.92984	0.0229579	0.0229579	0.0303997	0.0303997	0.0429916	0.0429916	0.0429916	0.0429916	-0.0922008	-1.066	-0.730519	-1.65924	-0.01473	-1.01026	-0.169672	-1.1248
12741799	VPREB2	3.00791	0.113518	201.939	5.87e-08	0.00123182	8.73e-06	0.9977	6.89562	7.09722	6.57169	7.42116	6.47079	7.32044	6.67258	7.52187	0.0821972	0.0821972	0.065357	0.065357	0.0924287	0.0924287	0.0924287	0.0924287	-0.201607	-1.14998	-0.849472	-1.80184	-0.201783	-1.15012	-0.20143	-1.14984
12887812	SHROOM1	0.0744576	0.790506	200.538	6.07e-08	0.00127379	1.91007	0.197045	7.26507	7.25275	6.79303	7.72479	6.75372	7.77642	6.83234	7.67317	0.0319171	0.0319171	0.0398957	0.0398957	0.056421	0.056421	0.056421	0.056421	0.0123167	1.00857	-0.931762	-1.9076	-0.0786183	-1.05601	0.103252	1.07419
12857775	APOBEC3B	0.0636739	0.805891	200.39	6.09e-08	0.00127799	0.257739	0.622686	6.49434	6.5127	6.20205	6.80499	6.18206	6.80662	6.22204	6.80335	0.051435	0.051435	0.0421463	0.0421463	0.0596038	0.0596038	0.0596038	0.0596038	-0.018355	-1.0128	-0.602935	-1.5188	-0.0399783	-1.0281	0.00326833	1.00227
12808574	TPGS2	5.19937	0.0457692	198.406	6.39e-08	0.00134094	2.22197	0.166911	9.96821	9.7278	9.11599	10.58	9.31366	10.6228	8.91831	10.5373	0.0745546	0.0745546	0.0740269	0.0740269	0.10469	0.10469	0.10469	0.10469	0.240417	1.18133	-1.46404	-2.7588	0.39535	1.31526	0.0854833	1.06104
12752100	CMTM2	1.21014	0.297081	198.342	6.4e-08	0.00134304	6.01591	0.0340978	6.56345	6.65456	6.75895	6.45906	6.68727	6.43962	6.83062	6.47851	0.0585693	0.0585693	0.0427613	0.0427613	0.0604737	0.0604737	0.0604737	0.0604737	-0.0911175	-1.06519	0.299886	1.23105	-0.143345	-1.10446	-0.03889	-1.02732
12807292	LOC100296081	0.0421505	0.841452	197.62	6.51e-08	0.00136612	0.41835	0.532326	6.45714	6.46861	7.14148	5.78427	7.10453	5.80976	7.17844	5.75878	0.0394845	0.0394845	0.0557655	0.0557655	0.0788643	0.0788643	0.0788643	0.0788643	-0.0114642	-1.00798	1.35722	2.5619	-0.07391	-1.05257	0.0509817	1.03597
12791451	BTBD6	0.132595	0.723338	197.364	6.55e-08	0.00137452	0.00530784	0.943358	7.97164	8.02522	7.42789	8.56897	7.39814	8.54513	7.45764	8.5928	0.104047	0.104047	0.084037	0.084037	0.118846	0.118846	0.118846	0.118846	-0.0535808	-1.03784	-1.14107	-2.20545	-0.0594983	-1.0421	-0.0476633	-1.03359
12766478	MIR21	0.224868	0.64554	196.876	6.63e-08	0.00139131	0.0241007	0.879718	8.53369	8.45877	8.9568	8.03566	8.99936	8.06803	8.91425	8.00329	0.111722	0.111722	0.0855474	0.0855474	0.120982	0.120982	0.120982	0.120982	0.0749233	1.05331	0.921143	1.89362	0.085115	1.06077	0.0647317	1.04589
12734025	LOC789300	0.701453	0.421861	196.506	6.69e-08	0.0014039	0.194226	0.668797	5.64086	5.72487	6.14314	5.2226	6.1156	5.16612	6.17068	5.27907	0.0709328	0.0709328	0.0599485	0.0599485	0.0847799	0.0847799	0.0847799	0.0847799	-0.0840158	-1.05996	0.920544	1.89283	-0.055075	-1.03891	-0.112957	-1.08144
12842368	LOC100296829	7.26e-05	0.993368	195.687	6.82e-08	0.00143118	1.0394	0.331993	6.56044	6.55976	6.7904	6.32979	6.80752	6.31335	6.77327	6.34624	0.0563495	0.0563495	0.0431124	0.0431124	0.0609702	0.0609702	0.0609702	0.0609702	0.000679167	1.00047	0.460608	1.37612	0.0342483	1.02402	-0.03289	-1.02306
12727190	NR1H3	0.514551	0.489592	195.579	6.84e-08	0.00143537	0.195437	0.667837	7.76147	7.84197	7.38861	8.21482	7.3353	8.18763	7.44193	8.24202	0.079361	0.079361	0.0634165	0.0634165	0.0896844	0.0896844	0.0896844	0.0896844	-0.0805075	-1.05739	-0.826209	-1.77302	-0.106625	-1.07671	-0.05439	-1.03842
12732386	TREH	0.181454	0.679149	195.341	6.88e-08	0.00144377	0.217544	0.650912	7.5949	7.63393	7.30567	7.92316	7.27585	7.91395	7.33549	7.93237	0.064786	0.064786	0.0508586	0.0508586	0.071925	0.071925	0.071925	0.071925	-0.0390283	-1.02742	-0.617492	-1.53421	-0.059635	-1.0422	-0.0184217	-1.01285
12750696	LOC509810	0.13493	0.721029	193.693	7.17e-08	0.00150462	2.42766	0.150269	6.86724	6.91235	7.46789	6.3117	7.38061	6.35387	7.55516	6.26954	0.0868336	0.0868336	0.0741309	0.0741309	0.104837	0.104837	0.104837	0.104837	-0.0451083	-1.03176	1.15618	2.22867	-0.174547	-1.12861	0.08433	1.0602
12805296	NRM	0.0683514	0.799058	193.2	7.25e-08	0.00152141	1.09664	0.319656	6.79033	6.80963	6.39436	7.20561	6.41527	7.1654	6.37345	7.24582	0.0521998	0.0521998	0.0470534	0.0470534	0.0665435	0.0665435	0.0665435	0.0665435	-0.0193	-1.01347	-0.81125	-1.75473	0.04182	1.02941	-0.08042	-1.05733
12807323	MIR2380	0.346858	0.568961	192.655	7.35e-08	0.0015424	0.823011	0.385641	6.25266	6.19185	5.68772	6.75678	5.75306	6.75225	5.62238	6.76131	0.0730113	0.0730113	0.0644082	0.0644082	0.0910869	0.0910869	0.0910869	0.0910869	0.0608108	1.04305	-1.06906	-2.09807	0.130685	1.09481	-0.00906333	-1.0063
12772347	FN3K	1.43036	0.259294	191.333	7.6e-08	0.00159486	1.30735	0.279509	6.76162	6.86061	6.42021	7.20202	6.40303	7.12022	6.43739	7.28383	0.0585233	0.0585233	0.0501113	0.0501113	0.0708681	0.0708681	0.0708681	0.0708681	-0.0989842	-1.07102	-0.781818	-1.7193	-0.0343583	-1.0241	-0.16361	-1.12009
12765756	TRIM47	0.0263863	0.874196	191.235	7.62e-08	0.00159906	2.30089	0.160257	6.74419	6.73452	7.07918	6.39953	7.12129	6.36709	7.03707	6.43198	0.0420652	0.0420652	0.0385824	0.0385824	0.0545638	0.0545638	0.0545638	0.0545638	0.00966333	1.00672	0.679648	1.60175	0.0842133	1.06011	-0.0648867	-1.046
12770642	TMEM104	0.382645	0.550021	190.448	7.77e-08	0.00163053	1.54362	0.242425	7.20717	7.25286	6.68445	7.77557	6.61249	7.80184	6.75641	7.7493	0.0522295	0.0522295	0.0540997	0.0540997	0.0765086	0.0765086	0.0765086	0.0765086	-0.0456908	-1.03218	-1.09112	-2.13039	-0.143923	-1.10491	0.0525417	1.03709
12785106	MYO10	0.374639	0.554147	189.215	8.01e-08	0.0016809	2.76297	0.127449	9.37017	9.45268	8.87955	9.9433	8.77402	9.96632	8.98507	9.92028	0.0953144	0.0953144	0.0777013	0.0777013	0.109886	0.109886	0.109886	0.109886	-0.082505	-1.05885	-1.06375	-2.09036	-0.211048	-1.15753	0.0460383	1.03243
12872896	LOC100298905	0.232614	0.639975	189.19	8.02e-08	0.001683	0.987191	0.343863	6.59864	6.63251	7.01757	6.21358	6.97159	6.22568	7.06354	6.20148	0.0496645	0.0496645	0.0456886	0.0456886	0.0646135	0.0646135	0.0646135	0.0646135	-0.033875	-1.02376	0.803988	1.74592	-0.0919517	-1.06581	0.0242017	1.01692
12881889	OR2T1	0.944637	0.35401	189.017	8.05e-08	0.00168929	1.80699	0.20857	4.94215	4.99682	5.20999	4.72898	5.15914	4.72516	5.26084	4.7328	0.0397724	0.0397724	0.0331201	0.0331201	0.0468389	0.0468389	0.0468389	0.0468389	-0.0546675	-1.03862	0.481011	1.39572	-0.101698	-1.07304	-0.00763667	-1.00531
12777512	ABCB11	0.28895	0.60265	188.591	8.14e-08	0.00170818	1.89108	0.199103	7.36176	7.39514	7.00784	7.74905	7.02826	7.69525	6.98743	7.80286	0.0439173	0.0439173	0.0411418	0.0411418	0.0581833	0.0581833	0.0581833	0.0581833	-0.0333858	-1.02341	-0.741209	-1.67158	0.0408367	1.02871	-0.107608	-1.07744
12887836	LOC616450	2.69382	0.131771	188.103	8.24e-08	0.00172916	0.677882	0.429515	8.62512	8.52457	7.99877	9.15092	8.08363	9.16661	7.91391	9.13523	0.0433208	0.0433208	0.0519865	0.0519865	0.07352	0.07352	0.07352	0.07352	0.100553	1.07218	-1.15215	-2.22244	0.169718	1.12484	0.0313883	1.022
12814978	CUX1	1.66015	0.226594	187.336	8.4e-08	0.00176274	1.08271	0.322596	11.2769	11.0885	10.2746	12.0909	10.4378	12.1161	10.1113	12.0657	0.10342	0.10342	0.0987438	0.0987438	0.139645	0.139645	0.139645	0.139645	0.188448	1.13954	-1.81631	-3.5218	0.32653	1.25399	0.0503667	1.03553
12739360	DFFB	0.411493	0.535638	186.963	8.48e-08	0.00177953	0.704272	0.420961	8.13454	8.08338	7.84976	8.36816	7.85943	8.40965	7.84009	8.32667	0.0563887	0.0563887	0.0441496	0.0441496	0.0624369	0.0624369	0.0624369	0.0624369	0.051155	1.03609	-0.518397	-1.43236	0.0193383	1.01349	0.0829717	1.0592
12724481	TMEM67	0.666069	0.433436	186.927	8.49e-08	0.00178163	0.0160648	0.901653	7.43145	7.50588	7.83574	7.1016	7.80193	7.06098	7.86955	7.14221	0.0644865	0.0644865	0.0529157	0.0529157	0.0748341	0.0748341	0.0748341	0.0748341	-0.0744292	-1.05294	0.734143	1.66341	-0.0676233	-1.04799	-0.081235	-1.05792
12910794	TGIF2LX	3.94e-06	0.998456	186.765	8.53e-08	0.00179002	0.00671441	0.93631	6.03782	6.03763	6.32514	5.75031	6.32351	5.75212	6.32677	5.74849	0.0653219	0.0653219	0.0507523	0.0507523	0.0717745	0.0717745	0.0717745	0.0717745	0.000183333	1.00013	0.574835	1.48951	-0.00326333	-1.00226	0.00363	1.00252
12879017	NDST1	0.124207	0.731831	186.535	8.58e-08	0.00180051	0.124687	0.731336	10.4305	10.4717	9.90865	10.9936	9.87405	10.987	9.94325	11.0001	0.0825607	0.0825607	0.0706087	0.0706087	0.0998558	0.0998558	0.0998558	0.0998558	-0.0411492	-1.02893	-1.0849	-2.12122	-0.0691983	-1.04913	-0.0131	-1.00912
12832241	KRTAP5-6	0.897135	0.365877	186.491	8.59e-08	0.00180261	4.7945	0.0533689	7.41385	7.32556	6.88467	7.85475	6.85104	7.97666	6.91829	7.73283	0.0659125	0.0659125	0.0585983	0.0585983	0.0828705	0.0828705	0.0828705	0.0828705	0.08829	1.06311	-0.970082	-1.95895	-0.0672533	-1.04772	0.243833	1.18413
12735060	SRM	0.573477	0.46635	185.807	8.74e-08	0.00183409	3.48013	0.0916818	8.54342	8.39559	7.65442	9.28459	7.83988	9.24696	7.46896	9.32223	0.138032	0.138032	0.114464	0.114464	0.161876	0.161876	0.161876	0.161876	0.147827	1.1079	-1.63017	-3.0955	0.370927	1.29318	-0.0752733	-1.05356
12836524	BOK	0.397849	0.542348	185.367	8.84e-08	0.00185507	1.27034	0.286021	7.24282	7.1947	7.0007	7.43682	7.04281	7.44283	6.95859	7.43081	0.0539469	0.0539469	0.0413721	0.0413721	0.0585089	0.0585089	0.0585089	0.0585089	0.0481217	1.03392	-0.436117	-1.35296	0.084225	1.06012	0.0120183	1.00837
12784722	LOC787484	4.4722	0.0605556	184.99	8.92e-08	0.00187186	0.159288	0.698203	5.09742	5.27996	4.51562	5.86176	4.4441	5.75074	4.58714	5.97279	0.0610363	0.0610363	0.0656629	0.0656629	0.0928613	0.0928613	0.0928613	0.0928613	-0.182542	-1.13488	-1.34614	-2.54231	-0.143042	-1.10423	-0.222043	-1.16638
12840691	SCAMP3	0.463719	0.511351	184.834	8.96e-08	0.00188026	1.22884	0.293581	13.1836	13.0474	12.3979	13.8332	12.4075	13.9598	12.3883	13.7066	0.14141	0.14141	0.113071	0.113071	0.159906	0.159906	0.159906	0.159906	0.136183	1.09899	-1.43533	-2.70445	0.01915	1.01336	0.253217	1.19186
12755785	SARS2	0.935662	0.356207	184.643	9e-08	0.00188865	0.00289826	0.958127	7.25534	7.38433	6.79872	7.84095	6.7363	7.77439	6.86115	7.9075	0.0942892	0.0942892	0.0769151	0.0769151	0.108774	0.108774	0.108774	0.108774	-0.128984	-1.09352	-1.04222	-2.0594	-0.124855	-1.0904	-0.133113	-1.09666
12902332	MIR660	1.19146	0.300636	184.157	9.12e-08	0.00191383	0.748878	0.407113	6.00468	6.0388	5.76798	6.27549	5.76711	6.24225	5.76886	6.30873	0.0221	0.0221	0.0243692	0.0243692	0.0344632	0.0344632	0.0344632	0.0344632	-0.034115	-1.02393	-0.507507	-1.42159	-0.00175167	-1.00121	-0.0664783	-1.04716
12844828	NCSTN	1.30259	0.280335	183.332	9.31e-08	0.0019537	0.201565	0.663034	11.8351	11.6957	11.0351	12.4957	11.129	12.5412	10.9411	12.4502	0.0864075	0.0864075	0.0815022	0.0815022	0.115261	0.115261	0.115261	0.115261	0.139467	1.1015	-1.46068	-2.75239	0.1879	1.1391	0.0910333	1.06513
12739352	ANGPTL7	7.69685	0.0196412	183.308	9.32e-08	0.0019558	0.319836	0.584171	6.94067	6.85291	7.25814	6.53544	7.31711	6.56423	7.19916	6.50666	0.0223668	0.0223668	0.0310233	0.0310233	0.0438735	0.0438735	0.0438735	0.0438735	0.0877558	1.06272	0.722694	1.65026	0.117943	1.08519	0.0575683	1.04071
12763426	ACBD4	0.80046	0.391981	182.868	9.43e-08	0.00197889	0.320194	0.583964	7.61261	7.68656	7.18507	8.1141	7.12865	8.09656	7.24148	8.13164	0.0584524	0.0584524	0.0537429	0.0537429	0.076004	0.076004	0.076004	0.076004	-0.0739583	-1.0526	-0.929035	-1.904	-0.112833	-1.08135	-0.0350833	-1.02462
12860348	NELL2	2.46752	0.147295	179.945	1.02e-07	0.00214047	1.10091	0.318762	6.86515	6.96325	6.65717	7.17122	6.62822	7.10207	6.68612	7.24038	0.0441602	0.0441602	0.0366359	0.0366359	0.051811	0.051811	0.051811	0.051811	-0.0981017	-1.07036	-0.514055	-1.42806	-0.0578933	-1.04094	-0.13831	-1.10062
12700051	TEX261	6.38492	0.0300332	179.11	1.04e-07	0.00218244	0.871944	0.372416	10.3564	10.1873	9.50444	11.0393	9.64253	11.0703	9.36635	11.0083	0.0473179	0.0473179	0.0663899	0.0663899	0.0938896	0.0938896	0.0938896	0.0938896	0.16909	1.12435	-1.53484	-2.89757	0.27618	1.21098	0.062	1.04391
12863100	LOC785717	0.00766312	0.931971	178.867	1.05e-07	0.00220343	0.683575	0.427645	6.20883	6.20056	5.80242	6.60698	5.83143	6.58624	5.77342	6.62771	0.0668085	0.0668085	0.0560038	0.0560038	0.0792013	0.0792013	0.0792013	0.0792013	0.00827083	1.00575	-0.804556	-1.74661	0.0580083	1.04103	-0.0414667	-1.02916
12870355	CD38	0.0526135	0.8232	178.314	1.06e-07	0.00222441	3.97831	0.0740548	7.13125	7.16118	6.61603	7.6764	6.52187	7.74062	6.71019	7.61217	0.0922868	0.0922868	0.0763861	0.0763861	0.108026	0.108026	0.108026	0.108026	-0.0299367	-1.02097	-1.06037	-2.08547	-0.188322	-1.13944	0.128448	1.09312
12746523	DGCR14	9.4782	0.0116671	178.367	1.06e-07	0.00222441	0.146084	0.710303	7.54713	7.35945	6.97829	7.92829	7.05853	8.03572	6.89804	7.82085	0.043106	0.043106	0.0468404	0.0468404	0.0662423	0.0662423	0.0662423	0.0662423	0.187679	1.13893	-0.950002	-1.93188	0.160492	1.11767	0.214867	1.1606
12904075	ABCD1	0.3894	0.546586	177.538	1.09e-07	0.00228736	3.14944	0.106344	8.18772	8.25058	7.68099	8.75731	7.57787	8.79756	7.7841	8.71707	0.0712364	0.0712364	0.0645649	0.0645649	0.0913086	0.0913086	0.0913086	0.0913086	-0.0628658	-1.04454	-1.07633	-2.10866	-0.206222	-1.15366	0.08049	1.05738
12863253	GALR3	0.0227761	0.883042	175.565	1.14e-07	0.00239229	0.000253244	0.987616	6.88008	6.88869	6.45732	7.31145	6.45353	7.30664	6.46111	7.31627	0.0403139	0.0403139	0.0430286	0.0430286	0.0608516	0.0608516	0.0608516	0.0608516	-0.00860417	-1.00598	-0.854134	-1.80767	-0.00757833	-1.00527	-0.00963	-1.0067
12849613	LOC507423	2.67435	0.133022	174.613	1.17e-07	0.00245524	1.46824	0.253478	6.90869	6.80424	7.22698	6.48595	7.24523	6.57215	7.20873	6.39975	0.0451614	0.0451614	0.0424968	0.0424968	0.0600995	0.0600995	0.0600995	0.0600995	0.104446	1.07508	0.741027	1.67137	0.036495	1.02562	0.172397	1.12693
12722327	TSTA3	0.91773	0.360659	174.841	1.17e-07	0.00245524	1.00468	0.339817	8.35607	8.19992	7.7533	8.80269	7.7916	8.92054	7.715	8.68484	0.115254	0.115254	0.090644	0.090644	0.12819	0.12819	0.12819	0.12819	0.156145	1.11431	-1.0494	-2.06966	0.0765967	1.05453	0.235693	1.17747
12907438	CXHXorf56	0.216055	0.652018	173.956	1.2e-07	0.0025182	5.11084	0.0473108	8.18685	8.14078	7.98108	8.34655	7.97279	8.40091	7.98936	8.29219	0.070097	0.070097	0.0514661	0.0514661	0.072784	0.072784	0.072784	0.072784	0.0460783	1.03245	-0.365477	-1.28831	-0.0165667	-1.01155	0.108723	1.07827
12894432	LOC530677	1.24763	0.290124	173.572	1.21e-07	0.00253919	4.4026	0.0622613	5.20134	5.14009	5.39341	4.94801	5.45951	4.94317	5.32732	4.95285	0.0387752	0.0387752	0.0322101	0.0322101	0.045552	0.045552	0.045552	0.045552	0.0612508	1.04337	0.445401	1.36169	0.132187	1.09595	-0.009685	-1.00674
12786048	ANKRD55	0.719856	0.416038	173.313	1.22e-07	0.00256017	22.4515	0.000794148	6.8562	6.90538	6.63403	7.12755	6.52062	7.19177	6.74744	7.06333	0.0409902	0.0409902	0.0345171	0.0345171	0.0488146	0.0488146	0.0488146	0.0488146	-0.0491833	-1.03468	-0.49352	-1.40788	-0.226812	-1.17025	0.128445	1.09311
12730445	LOC789151	2.54961	0.141406	170.946	1.3e-07	0.00272805	0.021645	0.885959	5.19194	5.10703	5.67537	4.62361	5.71191	4.67198	5.63883	4.57523	0.0376039	0.0376039	0.0482162	0.0482162	0.0681881	0.0681881	0.0681881	0.0681881	0.084915	1.06063	1.05177	2.07306	0.07308	1.05196	0.09675	1.06936
12846963	DCLRE1B	0.000612267	0.980746	170.741	1.31e-07	0.00274903	0.167974	0.69056	6.56093	6.55907	6.14489	6.9751	6.15884	6.96301	6.13094	6.98719	0.0532006	0.0532006	0.0492378	0.0492378	0.0696327	0.0696327	0.0696327	0.0696327	0.00186167	1.00129	-0.83021	-1.77794	0.0279017	1.01953	-0.0241783	-1.0169
12807575	SLC14A1	0.707252	0.420012	170.252	1.32e-07	0.00277002	0.883255	0.369458	6.31478	6.37745	6.03578	6.65646	5.98209	6.64747	6.08946	6.66544	0.0526943	0.0526943	0.0442045	0.0442045	0.0625146	0.0625146	0.0625146	0.0625146	-0.0626708	-1.0444	-0.620679	-1.5376	-0.107377	-1.07727	-0.017965	-1.01253
12845835	CREB3L4	0.292559	0.600426	170.352	1.32e-07	0.00277002	0.465999	0.510337	6.44548	6.41507	6.89202	5.96852	6.93138	5.95958	6.85267	5.97747	0.0397564	0.0397564	0.0451872	0.0451872	0.0639043	0.0639043	0.0639043	0.0639043	0.0304108	1.0213	0.923497	1.89671	0.0787117	1.05607	-0.01789	-1.01248
12715145	ENSBTAT00000062921	3.0331	0.112198	170.013	1.33e-07	0.00279101	8.34179	0.0161565	5.90553	6.0416	6.31585	5.63129	6.172	5.63907	6.4597	5.6235	0.0552454	0.0552454	0.0470652	0.0470652	0.0665602	0.0665602	0.0665602	0.0665602	-0.136068	-1.09891	0.684562	1.60721	-0.287703	-1.2207	0.0155683	1.01085
12876221	ODZ2	0.012397	0.913549	169.215	1.36e-07	0.00285396	2.96775	0.115665	6.41042	6.40441	6.07026	6.74456	6.11792	6.70292	6.02261	6.78621	0.0381735	0.0381735	0.0374214	0.0374214	0.0529218	0.0529218	0.0529218	0.0529218	0.00601083	1.00418	-0.674299	-1.59582	0.09531	1.06829	-0.0832883	-1.05943
12798133	SLC38A3	0.274456	0.611771	168.929	1.37e-07	0.00287494	12.6404	0.00522163	7.71937	7.63118	7.29216	8.05839	7.23146	8.20728	7.35287	7.90949	0.119035	0.119035	0.0891828	0.0891828	0.126123	0.126123	0.126123	0.126123	0.0881917	1.06304	-0.766225	-1.70081	-0.121405	-1.08779	0.297788	1.22926
12817910	LIMK1	0.00373127	0.952496	168.791	1.38e-07	0.00289593	5.1203	0.0471432	8.11987	8.12701	7.67255	8.57434	7.59044	8.64931	7.75465	8.49938	0.0826234	0.0826234	0.0679545	0.0679545	0.0961022	0.0961022	0.0961022	0.0961022	-0.0071375	-1.00496	-0.901796	-1.86839	-0.164203	-1.12055	0.149928	1.10951
12767008	PYY2	1.47215	0.252888	168.81	1.38e-07	0.00289593	0.431594	0.526038	4.69325	4.77239	4.4465	5.01914	4.39245	4.99405	4.50054	5.04423	0.0461208	0.0461208	0.0393599	0.0393599	0.0556633	0.0556633	0.0556633	0.0556633	-0.0791383	-1.05639	-0.572643	-1.48725	-0.108093	-1.0778	-0.0501833	-1.0354
12769217	SLC25A39	0.397208	0.542667	168.518	1.39e-07	0.00291691	0.869905	0.372953	10.627	10.4648	9.41903	11.6728	9.41918	11.8349	9.41887	11.5107	0.182024	0.182024	0.155248	0.155248	0.219554	0.219554	0.219554	0.219554	0.162238	1.11902	-2.25377	-4.76928	0.00031	1.00021	0.324167	1.25194
12701179	SDC1	0.0320572	0.861478	167.736	1.42e-07	0.00297987	1.92148	0.195822	6.50935	6.49285	6.97415	6.02805	6.93177	6.08693	7.01654	5.96917	0.0651539	0.0651539	0.058793	0.058793	0.0831459	0.0831459	0.0831459	0.0831459	0.0164975	1.0115	0.946101	1.92666	-0.0847633	-1.06051	0.117758	1.08505
12887415	GABRB2	0.161765	0.695999	167.751	1.42e-07	0.00297987	1.11619	0.315595	5.47359	5.4976	5.12443	5.84676	5.14189	5.8053	5.10697	5.88823	0.042209	0.042209	0.040846	0.040846	0.0577649	0.0577649	0.0577649	0.0577649	-0.0240083	-1.01678	-0.722335	-1.64985	0.0349133	1.0245	-0.08293	-1.05917
12897200	ARG1	3.74404	0.0817615	166.869	1.46e-07	0.00306381	4.65054	0.0564409	6.03064	6.1925	6.50714	5.71601	6.49224	5.56904	6.52203	5.86298	0.0591512	0.0591512	0.0518374	0.0518374	0.0733091	0.0733091	0.0733091	0.0733091	-0.161863	-1.11873	0.791125	1.73042	-0.0297917	-1.02086	-0.293935	-1.22598
12687618	PLEKHD1	0.0785886	0.784933	166.561	1.47e-07	0.00308479	0.117939	0.738391	6.94911	6.97331	7.35554	6.56689	7.35393	6.5443	7.35714	6.58948	0.0610262	0.0610262	0.0528738	0.0528738	0.0747748	0.0747748	0.0747748	0.0747748	-0.0241942	-1.01691	0.788649	1.72746	-0.00320833	-1.00223	-0.04518	-1.03181
12765624	ACCN1	0.880931	0.370063	164.62	1.55e-07	0.00325268	0.0317444	0.862147	7.7119	7.79441	8.10325	7.40305	8.05714	7.36666	8.14937	7.43944	0.0621614	0.0621614	0.0517357	0.0517357	0.0731653	0.0731653	0.0731653	0.0731653	-0.08251	-1.05886	0.700202	1.62473	-0.0922333	-1.06602	-0.0727867	-1.05175
12827237	EIF4EBP2	0.193083	0.669706	164.309	1.57e-07	0.00329464	0.367028	0.558128	15.2546	15.1548	14.5353	15.8741	14.5536	15.9557	14.517	15.7925	0.160666	0.160666	0.125036	0.125036	0.176827	0.176827	0.176827	0.176827	0.0998417	1.07166	-1.33879	-2.52939	0.0365667	1.02567	0.163117	1.1197
12704942	SMYD5	0.814092	0.388129	164.273	1.57e-07	0.00329464	0.00120525	0.972989	6.27444	6.20069	5.57826	6.89687	5.61692	6.93195	5.5396	6.86178	0.0577951	0.0577951	0.065698	0.065698	0.092911	0.092911	0.092911	0.092911	0.0737467	1.05245	-1.31861	-2.49425	0.0773183	1.05506	0.070175	1.04984
12856873	M6PR	2.15902	0.17248	164.093	1.58e-07	0.00331563	0.51876	0.487865	10.0952	9.98369	9.7434	10.3355	9.8158	10.3746	9.671	10.2964	0.0536613	0.0536613	0.0444282	0.0444282	0.062831	0.062831	0.062831	0.062831	0.111507	1.08036	-0.592089	-1.50743	0.144798	1.10558	0.0782167	1.05571
12788798	MIR543	0.0648527	0.804145	163.656	1.6e-07	0.0033576	0.451767	0.516725	6.4426	6.46104	5.75059	7.15305	5.77822	7.10699	5.72297	7.19911	0.0511875	0.0511875	0.0656861	0.0656861	0.0928942	0.0928942	0.0928942	0.0928942	-0.018435	-1.01286	-1.40245	-2.64351	0.05525	1.03904	-0.09212	-1.06594
12779554	NKAIN1	1.4284	0.2596	163.225	1.62e-07	0.00339957	0.0539384	0.821031	8.16028	7.97357	7.01156	9.1223	7.12409	9.19647	6.89902	9.04813	0.110464	0.110464	0.113688	0.113688	0.160779	0.160779	0.160779	0.160779	0.186707	1.13816	-2.11074	-4.31914	0.225077	1.16884	0.148337	1.10829
12770041	PGAP3	0.841561	0.380544	162.993	1.63e-07	0.00342055	0.00298361	0.957515	7.65791	7.7198	7.20202	8.17569	7.17315	8.14266	7.23088	8.20872	0.0477068	0.0477068	0.0509126	0.0509126	0.0720013	0.0720013	0.0720013	0.0720013	-0.0618925	-1.04383	-0.973679	-1.96384	-0.0577267	-1.04082	-0.0660583	-1.04685
12729795	C15H11orf31	1.30603	0.279738	162.69	1.64e-07	0.00344154	2.07128	0.180653	6.53558	6.65965	6.10218	7.09306	6.09605	6.97512	6.10831	7.211	0.0767672	0.0767672	0.0667486	0.0667486	0.0943968	0.0943968	0.0943968	0.0943968	-0.12407	-1.0898	-0.990883	-1.9874	-0.012265	-1.00854	-0.235875	-1.17762
12774686	HMGCL	1.0474	0.330227	161.417	1.7e-07	0.00356745	0.573118	0.466485	9.24544	9.1579	8.77585	9.62749	8.79424	9.69664	8.75745	9.55835	0.0604799	0.0604799	0.0543346	0.0543346	0.0768407	0.0768407	0.0768407	0.0768407	0.087535	1.06255	-0.851648	-1.80456	0.0367883	1.02583	0.138282	1.10059
12748006	DERL3	0.0431966	0.839527	161.111	1.72e-07	0.00360942	0.0300655	0.865801	5.17114	5.16123	4.82512	5.50725	4.83473	5.50754	4.81551	5.50696	0.0336875	0.0336875	0.0359088	0.0359088	0.0507827	0.0507827	0.0507827	0.0507827	0.00990167	1.00689	-0.682128	-1.60451	0.01922	1.01341	0.000583334	1.0004
12824547	ENSBTAT00000066144	0.195539	0.667756	160.602	1.75e-07	0.00367237	4.76964	0.0538845	6.08661	6.03217	5.41874	6.70004	5.55636	6.61685	5.28111	6.78322	0.0870482	0.0870482	0.079651	0.079651	0.112644	0.112644	0.112644	0.112644	0.0544367	1.03845	-1.2813	-2.43058	0.275247	1.2102	-0.166373	-1.12223
12809392	DSG2	1.77398	0.212449	160.29	1.76e-07	0.00369336	0.619555	0.449465	6.23389	6.36293	6.76414	5.83268	6.67066	5.79711	6.85762	5.86825	0.0685114	0.0685114	0.0608286	0.0608286	0.0860247	0.0860247	0.0860247	0.0860247	-0.129048	-1.09357	0.931465	1.90721	-0.186958	-1.13836	-0.0711383	-1.05055
12717171	COX4I2	2.82723	0.123594	159.491	1.8e-07	0.0037773	1.71819	0.219229	7.71228	7.57783	7.20241	8.08769	7.31558	8.10897	7.08925	8.06641	0.0565402	0.0565402	0.0531683	0.0531683	0.0751913	0.0751913	0.0751913	0.0751913	0.134447	1.09767	-0.885281	-1.84712	0.226333	1.16986	0.0425617	1.02994
12754976	MIR138-2	4.17017	0.0684069	158.767	1.84e-07	0.00386124	8.64551	0.0147773	5.18862	5.31962	5.01785	5.49038	4.89722	5.48002	5.13849	5.50075	0.0453604	0.0453604	0.0371535	0.0371535	0.0525429	0.0525429	0.0525429	0.0525429	-0.130999	-1.09505	-0.472533	-1.38754	-0.241267	-1.18203	-0.0207317	-1.01447
12884493	LOC509184	0.159534	0.697983	158.723	1.85e-07	0.00388222	0.0887389	0.771884	6.02504	5.97237	5.58581	6.4116	5.60238	6.4477	5.56923	6.3755	0.0932456	0.0932456	0.0736306	0.0736306	0.104129	0.104129	0.104129	0.104129	0.0526708	1.03718	-0.825796	-1.77251	0.033145	1.02324	0.0721967	1.05132
12873252	GNRHR	0.189093	0.672907	157.927	1.89e-07	0.00396617	2.79922	0.125256	6.54598	6.51373	6.20513	6.85457	6.26449	6.82747	6.14578	6.88168	0.0524404	0.0524404	0.0451958	0.0451958	0.0639165	0.0639165	0.0639165	0.0639165	0.0322492	1.02261	-0.649438	-1.56856	0.118712	1.08576	-0.0542133	-1.03829
12823748	PROSC	0.623105	0.448207	157.969	1.89e-07	0.00396617	0.579016	0.464263	10.4701	10.374	9.58997	11.2541	9.58763	11.3525	9.59232	11.1557	0.0860537	0.0860537	0.0899191	0.0899191	0.127165	0.127165	0.127165	0.127165	0.096065	1.06885	-1.66415	-3.16927	-0.00468667	-1.00325	0.196817	1.14617
12698837	IL18RAP	11.9915	0.00609339	157.609	1.91e-07	0.00400814	0.345929	0.569471	6.30046	6.49625	6.68481	6.11191	6.57349	6.02743	6.79612	6.19638	0.0399793	0.0399793	0.0363289	0.0363289	0.0513768	0.0513768	0.0513768	0.0513768	-0.195788	-1.14535	0.572902	1.48751	-0.222628	-1.16686	-0.168948	-1.12424
12899156	LOC100138055	0.0287434	0.868753	157.492	1.92e-07	0.00402912	0.0700359	0.796659	6.76798	6.78834	7.41091	6.14541	7.38739	6.14857	7.43443	6.14224	0.0848959	0.0848959	0.0783955	0.0783955	0.110868	0.110868	0.110868	0.110868	-0.020355	-1.01421	1.2655	2.40411	-0.0470417	-1.03314	0.00633167	1.0044
12902905	NR0B1	0.822019	0.385916	157.288	1.93e-07	0.00405011	1.07271	0.324731	6.50926	6.46615	6.76942	6.206	6.76771	6.25082	6.77112	6.16118	0.0336212	0.0336212	0.032707	0.032707	0.0462547	0.0462547	0.0462547	0.0462547	0.0431092	1.03033	0.563419	1.47777	-0.00342	-1.00237	0.0896383	1.0641
12876465	LOC100850909	0.046692	0.833267	157.318	1.93e-07	0.00405011	0.289672	0.602204	5.27669	5.25528	5.71169	4.82028	5.74152	4.81186	5.68185	4.8287	0.0700644	0.0700644	0.0609693	0.0609693	0.0862236	0.0862236	0.0862236	0.0862236	0.0214108	1.01495	0.891409	1.85499	0.0596617	1.04222	-0.01684	-1.01174
12803375	SRSF3	0.00512301	0.944351	157.279	1.93e-07	0.00405011	0.149213	0.70738	12.7783	12.7666	13.2327	12.3123	13.2527	12.3039	13.2127	12.3206	0.115587	0.115587	0.0895922	0.0895922	0.126702	0.126702	0.126702	0.126702	0.0117	1.00814	0.920417	1.89266	0.04005	1.02815	-0.01665	-1.01161
12811657	TMEM130	0.0287846	0.86866	156.503	1.97e-07	0.00413405	2.38805	0.153301	5.84899	5.83545	6.19264	5.49179	6.15613	5.54185	6.22916	5.44174	0.0564213	0.0564213	0.0487476	0.0487476	0.0689395	0.0689395	0.0689395	0.0689395	0.0135375	1.00943	0.700854	1.62547	-0.0730367	-1.05193	0.100112	1.07186
12813129	C25H7orf50	0.781573	0.397417	156.164	1.99e-07	0.00417601	0.274541	0.611717	7.19955	7.15201	7.63194	6.71962	7.67484	6.72427	7.58904	6.71498	0.0380248	0.0380248	0.0453365	0.0453365	0.0641155	0.0641155	0.0641155	0.0641155	0.0475408	1.0335	0.912318	1.88207	0.0857933	1.06127	0.00928833	1.00646
12819502	SFXN3	0.251918	0.626594	155.833	2.01e-07	0.00421799	0.335689	0.575147	7.09786	7.1254	7.37508	6.84818	7.34909	6.84664	7.40108	6.84972	0.0387919	0.0387919	0.0346091	0.0346091	0.0489447	0.0489447	0.0489447	0.0489447	-0.027535	-1.01927	0.526902	1.44083	-0.05199	-1.03669	-0.00308	-1.00214
12833612	ADAMTS8	0.0185766	0.894292	155.919	2.01e-07	0.00421799	0.00087961	0.976923	6.83369	6.82401	6.24451	7.41319	6.24796	7.41942	6.24106	7.40697	0.0502071	0.0502071	0.0587396	0.0587396	0.0830703	0.0830703	0.0830703	0.0830703	0.0096775	1.00673	-1.16869	-2.24807	0.00690167	1.0048	0.0124533	1.00867
12776270	TTLL4	0.507032	0.492704	155.551	2.03e-07	0.00425996	5.20232	0.0457188	7.87228	7.95952	7.55187	8.27994	7.44167	8.3029	7.66206	8.25699	0.0866304	0.0866304	0.0678555	0.0678555	0.0959622	0.0959622	0.0959622	0.0959622	-0.0872375	-1.06233	-0.728076	-1.65643	-0.220387	-1.16505	0.0459117	1.03234
12678183	KRTAP24-1	1.91298	0.196731	155.533	2.03e-07	0.00425996	0.0927776	0.76692	5.31721	5.22467	4.96176	5.58012	5.01559	5.61884	4.90794	5.5414	0.0473111	0.0473111	0.0416386	0.0416386	0.0588859	0.0588859	0.0588859	0.0588859	0.0925408	1.06625	-0.618356	-1.53512	0.107643	1.07747	0.0774383	1.05514
12887078	TMED1	10.0563	0.00996785	155.368	2.04e-07	0.00428094	0.67876	0.429225	6.67589	7.0231	6.3668	7.33218	6.2251	7.12668	6.5085	7.53769	0.0774201	0.0774201	0.0670563	0.0670563	0.0948319	0.0948319	0.0948319	0.0948319	-0.347207	-1.2721	-0.965383	-1.95258	-0.283398	-1.21706	-0.411015	-1.32962
12764527	VPS25	0.579503	0.464081	154.62	2.09e-07	0.00438587	0.535345	0.481163	11.5202	11.7172	10.9928	12.2446	10.8574	12.1829	11.1281	12.3063	0.182996	0.182996	0.138843	0.138843	0.196354	0.196354	0.196354	0.196354	-0.197008	-1.14632	-1.25181	-2.3814	-0.270667	-1.20637	-0.12335	-1.08926
12759479	KDELR1	0.802534	0.391391	154.324	2.11e-07	0.00442783	1.77275	0.212595	9.04105	9.15981	8.44361	9.75724	8.31383	9.76826	8.57339	9.74623	0.0937371	0.0937371	0.0847868	0.0847868	0.119907	0.119907	0.119907	0.119907	-0.118757	-1.0858	-1.31364	-2.48567	-0.25955	-1.19711	0.0220367	1.01539
12709022	CRYL1	0.0596635	0.811967	154.115	2.12e-07	0.00444882	2.03914	0.183773	7.67574	7.69589	7.20844	8.16319	7.14345	8.20802	7.27343	8.11835	0.0583463	0.0583463	0.0563987	0.0563987	0.0797598	0.0797598	0.0797598	0.0797598	-0.020155	-1.01407	-0.954745	-1.93824	-0.129977	-1.09428	0.0896667	1.06412
12745235	PRSS48	0.267534	0.616237	153.758	2.15e-07	0.00451177	0.339323	0.57312	5.0366	5.09005	4.66813	5.45852	4.65997	5.41323	4.67629	5.50381	0.0730729	0.0730729	0.0607088	0.0607088	0.0858552	0.0858552	0.0858552	0.0858552	-0.0534517	-1.03774	-0.790383	-1.72953	-0.0163217	-1.01138	-0.0905817	-1.0648
12869236	SLC48A1	0.0579132	0.814687	153.451	2.17e-07	0.00455374	0.0690827	0.798013	10.3679	10.3931	9.72219	11.0389	9.69563	11.0402	9.74875	11.0375	0.074006	0.074006	0.0745842	0.0745842	0.105478	0.105478	0.105478	0.105478	-0.0251867	-1.01761	-1.31666	-2.4909	-0.0531233	-1.03751	0.00275	1.00191
12804706	GUCA1B	0.505496	0.493345	153.042	2.19e-07	0.00459571	1.93214	0.194688	6.08911	6.16328	6.38255	5.86984	6.37427	5.80395	6.39084	5.93573	0.0737665	0.0737665	0.0561264	0.0561264	0.0793747	0.0793747	0.0793747	0.0793747	-0.0741708	-1.05276	0.512718	1.42674	-0.0165617	-1.01155	-0.13178	-1.09564
12852744	MIR1843	1.18597	0.301691	153.123	2.19e-07	0.00459571	1.34681	0.272792	8.93519	8.80893	8.33477	9.40935	8.34751	9.52286	8.32204	9.29583	0.0819756	0.0819756	0.0724241	0.0724241	0.102423	0.102423	0.102423	0.102423	0.126252	1.09145	-1.07457	-2.1061	0.0254733	1.01781	0.22703	1.17042
12861154	GGA1	2.09578	0.17832	152.804	2.21e-07	0.00463768	2.53459	0.14246	9.47368	9.68668	9.10587	10.0545	8.93829	10.0091	9.27346	10.0999	0.104036	0.104036	0.0829699	0.0829699	0.117337	0.117337	0.117337	0.117337	-0.212996	-1.15909	-0.948619	-1.93002	-0.33517	-1.26153	-0.0908217	-1.06498
12827027	COL13A1	0.858203	0.376058	152.185	2.25e-07	0.00472163	3.25247	0.101479	7.92791	8.00935	8.34998	7.58727	8.25351	7.6023	8.44646	7.57224	0.0621624	0.0621624	0.0537374	0.0537374	0.0759962	0.0759962	0.0759962	0.0759962	-0.08144	-1.05807	0.762713	1.69668	-0.192942	-1.14309	0.0300617	1.02106
12687431	LOC787167	1.85601	0.20298	152.266	2.25e-07	0.00472163	0.000244064	0.987843	6.00142	6.09898	5.79448	6.30592	5.74603	6.25681	5.84294	6.35502	0.0506373	0.0506373	0.0413705	0.0413705	0.0585068	0.0585068	0.0585068	0.0585068	-0.0975608	-1.06996	-0.511434	-1.42547	-0.0969133	-1.06948	-0.0982083	-1.07044
12897842	MMS22L	2.46538	0.147453	151.71	2.29e-07	0.00480557	1.16688	0.305406	7.32984	7.5209	7.73244	7.1183	7.60998	7.0497	7.8549	7.1869	0.0860452	0.0860452	0.0657526	0.0657526	0.0929883	0.0929883	0.0929883	0.0929883	-0.191066	-1.14161	0.614139	1.53064	-0.244927	-1.18503	-0.137205	-1.09977
12699047	OR1L3	2.7747	0.126734	151.275	2.32e-07	0.00486852	16.2247	0.00240728	5.37505	5.23365	4.9606	5.6481	5.14388	5.60622	4.77733	5.68997	0.0600246	0.0600246	0.0508192	0.0508192	0.0718692	0.0718692	0.0718692	0.0718692	0.141401	1.10298	-0.687497	-1.61049	0.366553	1.28927	-0.0837517	-1.05977
12909152	MAGEB18	3.10194	0.108686	151.176	2.32e-07	0.00486852	0.442267	0.521072	6.17996	6.31032	5.91918	6.5711	5.87164	6.48829	5.96673	6.65391	0.0523358	0.0523358	0.0455229	0.0455229	0.064379	0.064379	0.064379	0.064379	-0.130356	-1.09456	-0.651916	-1.57125	-0.095095	-1.06814	-0.165617	-1.12165
12739525	PLCH2	0.176825	0.683009	150.675	2.36e-07	0.00495246	0.339501	0.57302	7.04627	7.06905	7.32982	6.78549	7.30551	6.78702	7.35414	6.78397	0.0383144	0.0383144	0.0350088	0.0350088	0.0495099	0.0495099	0.0495099	0.0495099	-0.022785	-1.01592	0.544333	1.45835	-0.0486233	-1.03428	0.00305333	1.00212
12889052	CCIN	1.18337	0.302194	150.478	2.37e-07	0.00497344	1.4346	0.258633	8.09075	8.01177	7.58238	8.52014	7.66765	8.51385	7.49711	8.52644	0.0513362	0.0513362	0.0527134	0.0527134	0.0745481	0.0745481	0.0745481	0.0745481	0.0789767	1.05627	-0.937762	-1.91555	0.17054	1.12548	-0.0125867	-1.00876
12873990	MFSD7	1.41919	0.261044	149.836	2.42e-07	0.00507837	1.20419	0.298206	8.21915	8.27366	8.01573	8.47708	7.96779	8.4705	8.06367	8.48366	0.0323604	0.0323604	0.0296433	0.0296433	0.041922	0.041922	0.041922	0.041922	-0.0545192	-1.03851	-0.461352	-1.37683	-0.0958783	-1.06872	-0.01316	-1.00916
12787516	LOC516790	2.50109	0.144849	149.78	2.43e-07	0.00509935	0.264627	0.618135	6.67193	6.56656	6.12429	7.1142	6.15616	7.18769	6.09241	7.04071	0.0471108	0.0471108	0.052396	0.052396	0.0740991	0.0740991	0.0740991	0.0740991	0.105366	1.07577	-0.989916	-1.98607	0.0637567	1.04518	0.146975	1.10725
12889735	FAM120A	1.079	0.323386	149.328	2.46e-07	0.00516231	3.9223	0.0758123	10.5458	10.4389	10.1745	10.8102	10.2795	10.8122	10.0695	10.8083	0.0727717	0.0727717	0.0576587	0.0576587	0.0815417	0.0815417	0.0815417	0.0815417	0.106902	1.07691	-0.635753	-1.55375	0.209938	1.15664	0.00386667	1.00268
12717155	AKR1C3	0.369797	0.556673	149.122	2.48e-07	0.00520428	0.361167	0.561233	6.82382	6.93283	7.58628	6.17037	7.56661	6.08102	7.60595	6.25972	0.12676	0.12676	0.106748	0.106748	0.150964	0.150964	0.150964	0.150964	-0.109013	-1.07849	1.41591	2.66828	-0.0393317	-1.02764	-0.178695	-1.13186
12744390	KDM2B	2.19338	0.169411	148.983	2.49e-07	0.00522527	1.77358	0.212497	8.04853	8.18702	7.77607	8.45948	7.66954	8.42752	7.88259	8.49144	0.0661217	0.0661217	0.0544956	0.0544956	0.0770684	0.0770684	0.0770684	0.0770684	-0.138489	-1.10075	-0.683412	-1.60593	-0.213055	-1.15914	-0.0639233	-1.0453
12901583	TAAR1	2.22274	0.166845	148.905	2.5e-07	0.00524625	0.0209601	0.887764	6.4102	6.57026	6.93748	6.04299	6.86275	5.95765	7.0122	6.12833	0.075917	0.075917	0.0650002	0.0650002	0.0919242	0.0919242	0.0919242	0.0919242	-0.160066	-1.11734	0.894491	1.85895	-0.149453	-1.10915	-0.170678	-1.12559
12683348	GRK7	2.44455	0.148999	148.793	2.5e-07	0.00524625	0.00229901	0.962702	6.45325	6.55574	6.92521	6.08378	6.87562	6.03088	6.9748	6.13668	0.0463523	0.0463523	0.04758	0.04758	0.0672883	0.0672883	0.0672883	0.0672883	-0.102491	-1.07363	0.841436	1.79183	-0.0991833	-1.07117	-0.105798	-1.07609
12755727	CNGB1	2.40479	0.15201	148.73	2.51e-07	0.00526724	0.977046	0.346242	7.2315	7.13054	6.81541	7.54663	6.89552	7.56748	6.73529	7.52578	0.0460381	0.0460381	0.0442552	0.0442552	0.0625862	0.0625862	0.0625862	0.0625862	0.100965	1.07249	-0.731227	-1.66005	0.160232	1.11747	0.0416983	1.02932
12715356	CTSA	0.0710341	0.795252	148.021	2.57e-07	0.00539314	0.526681	0.484644	11.2104	11.1341	10.3019	12.0425	10.2882	12.1326	10.3157	11.9524	0.202583	0.202583	0.160115	0.160115	0.226437	0.226437	0.226437	0.226437	0.0763575	1.05435	-1.74058	-3.34169	-0.0274683	-1.01922	0.180183	1.13303
12832646	SRPR	0.217077	0.651259	147.886	2.58e-07	0.00541413	2.71658	0.130329	10.692	10.6441	10.1431	11.193	10.2382	11.1458	10.0479	11.2402	0.0727573	0.0727573	0.0671601	0.0671601	0.0949787	0.0949787	0.0949787	0.0949787	0.04794	1.03379	-1.04997	-2.07049	0.190247	1.14096	-0.0943667	-1.0676
12849576	OR2A12	0.00073265	0.978938	147.531	2.61e-07	0.00547709	1.17056	0.304685	7.039	7.03735	6.56369	7.51267	6.60678	7.47123	6.52059	7.55411	0.0431696	0.0431696	0.049577	0.049577	0.0701125	0.0701125	0.0701125	0.0701125	0.0016525	1.00115	-0.948984	-1.93051	0.0861833	1.06156	-0.0828783	-1.05913
12733728	C15H11orf42	0.762048	0.403163	147.315	2.62e-07	0.00549807	3.54603	0.0890697	5.11953	5.16771	5.4285	4.85874	5.36021	4.87885	5.49679	4.83863	0.0390286	0.0390286	0.0362288	0.0362288	0.0512352	0.0512352	0.0512352	0.0512352	-0.0481825	-1.03396	0.569761	1.48428	-0.13658	-1.0993	0.040215	1.02827
12700354	UCN	0.554151	0.473757	147.425	2.62e-07	0.00549807	1.55021	0.241491	5.48203	5.45212	5.79533	5.13882	5.84395	5.12012	5.74671	5.15753	0.0284134	0.0284134	0.033683	0.033683	0.047635	0.047635	0.047635	0.047635	0.0299125	1.02095	0.656508	1.57626	0.0972333	1.06972	-0.0374083	-1.02627
12715082	UBOX5	0.000107791	0.991921	147.315	2.62e-07	0.00549807	0.475359	0.506215	8.51374	8.51511	7.89871	9.13014	7.933	9.09447	7.86442	9.16581	0.0939883	0.0939883	0.0836083	0.0836083	0.11824	0.11824	0.11824	0.11824	-0.00138	-1.00096	-1.23143	-2.348	0.0685717	1.04868	-0.0713317	-1.05069
12714149	LARP4B	1.35887	0.270785	147.289	2.63e-07	0.00551906	0.00269577	0.959614	12.4225	12.305	11.9879	12.7397	12.045	12.8001	11.9307	12.6794	0.0712745	0.0712745	0.0591573	0.0591573	0.083661	0.083661	0.083661	0.083661	0.1175	1.08485	-0.751883	-1.68399	0.114283	1.08244	0.120717	1.08727
12890802	TESK1	1.96501	0.191246	146.813	2.67e-07	0.00560299	1.41885	0.261097	10.8426	10.6071	10.1831	11.2666	10.3541	11.331	10.0121	11.2021	0.118751	0.118751	0.0951315	0.0951315	0.134536	0.134536	0.134536	0.134536	0.235416	1.17725	-1.0835	-2.11917	0.341932	1.26745	0.1289	1.09346
12742696	SGSM1	3.0843	0.109573	146.151	2.72e-07	0.00570792	5.16204	0.0464116	6.20907	6.34566	6.57083	5.98389	6.44738	5.97075	6.69428	5.99703	0.0549953	0.0549953	0.0458425	0.0458425	0.0648311	0.0648311	0.0648311	0.0648311	-0.13659	-1.0993	0.586947	1.50206	-0.246898	-1.18665	-0.0262817	-1.01838
12757043	GPR4	0.00149238	0.969945	146.165	2.72e-07	0.00570792	0.0173921	0.897696	5.87155	5.8752	5.45637	6.29038	5.45	6.2931	5.46275	6.28765	0.0668858	0.0668858	0.0585367	0.0585367	0.0827833	0.0827833	0.0827833	0.0827833	-0.00365417	-1.00254	-0.834002	-1.78262	-0.0127517	-1.00888	0.00544333	1.00378
12681751	SPATA16	3.88515	0.0770062	145.452	2.79e-07	0.00585482	0.480337	0.504047	5.8798	5.97526	6.15987	5.69519	6.12549	5.63411	6.19425	5.75627	0.0342454	0.0342454	0.0309435	0.0309435	0.0437608	0.0437608	0.0437608	0.0437608	-0.09546	-1.06841	0.464678	1.38001	-0.0687567	-1.04881	-0.122163	-1.08837
12871803	GABRB1	0.44735	0.518737	145.468	2.79e-07	0.00585482	0.364952	0.559224	6.69869	6.67005	6.36936	6.99939	6.3679	7.02949	6.37082	6.96929	0.030282	0.030282	0.0337737	0.0337737	0.0477632	0.0477632	0.0477632	0.0477632	0.0286433	1.02005	-0.630025	-1.54759	-0.00291333	-1.00202	0.0602	1.04261
12704667	NAGK	0.229126	0.642466	144.812	2.85e-07	0.00598073	0.113597	0.743053	9.35125	9.3861	8.98851	9.74884	8.96044	9.74206	9.01659	9.75562	0.0514888	0.0514888	0.0482032	0.0482032	0.0681696	0.0681696	0.0681696	0.0681696	-0.034855	-1.02445	-0.760322	-1.69387	-0.05615	-1.03969	-0.01356	-1.00944
12831632	KCNJ5	0.344075	0.57049	144.687	2.86e-07	0.00600171	0.0744969	0.790452	5.43051	5.38352	4.8321	5.98193	4.84255	6.01847	4.82165	5.94539	0.0566544	0.0566544	0.0623642	0.0623642	0.0881962	0.0881962	0.0881962	0.0881962	0.0469975	1.03311	-1.14983	-2.21888	0.0209067	1.0146	0.0730883	1.05197
12905589	GPR143	0.395899	0.543321	144.296	2.89e-07	0.00606467	0.0121979	0.914242	7.2698	7.23228	6.90377	7.59832	6.91933	7.62027	6.8882	7.57636	0.0421626	0.0421626	0.0415285	0.0415285	0.0587302	0.0587302	0.0587302	0.0587302	0.0375175	1.02635	-0.694549	-1.61838	0.0311317	1.02181	0.0439033	1.0309
12757414	RPS19	4.93015	0.0506607	143.833	2.94e-07	0.00616959	0.948385	0.353099	11.4225	11.8461	10.9668	12.3019	10.7008	12.1443	11.2328	12.4595	0.134897	0.134897	0.110438	0.110438	0.156183	0.156183	0.156183	0.156183	-0.423592	-1.34126	-1.33506	-2.52286	-0.532	-1.44593	-0.315183	-1.24417
12713635	PCSK2	0.412898	0.534956	143.651	2.95e-07	0.00619057	0.0182549	0.895205	5.6244	5.59462	5.35166	5.86735	5.36365	5.88515	5.33968	5.84956	0.0327709	0.0327709	0.0316194	0.0316194	0.0447165	0.0447165	0.0447165	0.0447165	0.02978	1.02086	-0.515692	-1.42968	0.0239667	1.01675	0.0355933	1.02498
12717879	RTEL1	0.275555	0.611069	143.567	2.96e-07	0.00621156	0.145986	0.710395	7.41934	7.46405	7.82256	7.06083	7.78806	7.05062	7.85706	7.07104	0.0602239	0.0602239	0.0531398	0.0531398	0.075151	0.075151	0.075151	0.075151	-0.0447083	-1.03147	0.761725	1.69552	-0.0689983	-1.04899	-0.0204183	-1.01425
12793638	RTL1	0.45781	0.513995	143.629	2.96e-07	0.00621156	0.0887705	0.771844	7.23761	7.1996	6.83098	7.60623	6.84035	7.63487	6.82161	7.57759	0.0397263	0.0397263	0.0428394	0.0428394	0.0605841	0.0605841	0.0605841	0.0605841	0.0380133	1.0267	-0.775253	-1.71149	0.01874	1.01307	0.0572867	1.04051
12801023	TXNDC5	0.691947	0.424921	143.298	2.99e-07	0.00627452	0.788071	0.395534	8.24886	8.3284	7.89955	8.67771	7.88864	8.60909	7.91046	8.74633	0.0676086	0.0676086	0.0578091	0.0578091	0.0817544	0.0817544	0.0817544	0.0817544	-0.0795342	-1.05668	-0.778162	-1.71495	-0.0218267	-1.01524	-0.137242	-1.0998
12729648	VPS11	0.14995	0.706697	143.211	3e-07	0.0062955	5.43195	0.0420034	8.25906	8.23084	7.88846	8.60144	7.83314	8.68498	7.94378	8.51791	0.051525	0.051525	0.0470617	0.0470617	0.0665554	0.0665554	0.0665554	0.0665554	0.0282167	1.01975	-0.71298	-1.63919	-0.11064	-1.07971	0.167073	1.12278
12782389	TMEM185B	0.252558	0.626161	143.235	3e-07	0.0062955	0.6115	0.452341	8.66066	8.72256	8.05256	9.33066	7.97985	9.34146	8.12526	9.31985	0.087093	0.087093	0.0815092	0.0815092	0.115271	0.115271	0.115271	0.115271	-0.0618983	-1.04384	-1.2781	-2.42519	-0.145408	-1.10604	0.0216117	1.01509
12805821	LEMD2	5.07911	0.047879	142.648	3.05e-07	0.00640042	10.7321	0.00834529	7.89166	8.0626	7.68161	8.27265	7.51508	8.26824	7.84813	8.27706	0.0536318	0.0536318	0.0452814	0.0452814	0.0640376	0.0640376	0.0640376	0.0640376	-0.170935	-1.12579	-0.591042	-1.50633	-0.333052	-1.25968	-0.00881833	-1.00613
12859845	IFLTD1	6.21825	0.0317912	142.669	3.05e-07	0.00640042	5.63796	0.0389808	6.91957	7.09498	6.67325	7.34129	6.51915	7.31999	6.82736	7.36259	0.049739	0.049739	0.0449333	0.0449333	0.0635452	0.0635452	0.0635452	0.0635452	-0.175407	-1.12928	-0.668038	-1.58891	-0.308207	-1.23817	-0.0426067	-1.02997
12800670	CHCHD5	1.58205	0.237043	142.04	3.12e-07	0.00654732	2.2315	0.166089	8.61059	8.49166	8.15333	8.94892	8.16293	9.05824	8.14372	8.83959	0.0668618	0.0668618	0.0578732	0.0578732	0.0818451	0.0818451	0.0818451	0.0818451	0.118933	1.08593	-0.79559	-1.73579	0.0192133	1.01341	0.218653	1.16365
12773904	SNHG12	0.0079016	0.930924	141.828	3.14e-07	0.00658929	16.311	0.00236622	8.47884	8.47069	8.20646	8.74307	8.11955	8.83813	8.29338	8.648	0.0647982	0.0647982	0.0510584	0.0510584	0.0722075	0.0722075	0.0722075	0.0722075	0.00814583	1.00566	-0.536604	-1.45055	-0.17383	-1.12805	0.190122	1.14086
12689010	DCAF4	3.41672	0.0942863	141.833	3.14e-07	0.00658929	1.37611	0.26795	8.45168	8.56144	8.13367	8.87946	8.04206	8.86131	8.22528	8.89761	0.0419876	0.0419876	0.0431494	0.0431494	0.0610225	0.0610225	0.0610225	0.0610225	-0.109759	-1.07905	-0.745794	-1.6769	-0.18322	-1.13542	-0.0362983	-1.02548
12776719	CTDSP1	2.61416	0.136985	141.739	3.15e-07	0.00661027	0.4832	0.502808	8.44813	8.35867	7.92314	8.88366	7.99591	8.90035	7.85037	8.86698	0.0391218	0.0391218	0.0489138	0.0489138	0.0691746	0.0691746	0.0691746	0.0691746	0.0894542	1.06397	-0.960526	-1.94602	0.145537	1.10614	0.0333717	1.0234
12834558	FAT3	0.157832	0.699508	141.309	3.19e-07	0.00669421	2.17401	0.171132	6.51023	6.55728	6.20865	6.85886	6.1448	6.87566	6.2725	6.84206	0.0837384	0.0837384	0.0652228	0.0652228	0.092239	0.092239	0.092239	0.092239	-0.0470475	-1.03315	-0.650209	-1.5694	-0.127697	-1.09255	0.0336017	1.02356
12845256	DCST1	3.62991	0.0858779	140.824	3.24e-07	0.00679914	4.80764	0.0530988	6.17999	6.27365	5.84881	6.60483	5.73214	6.62785	5.96548	6.58181	0.0347575	0.0347575	0.0402335	0.0402335	0.0568987	0.0568987	0.0568987	0.0568987	-0.0936508	-1.06707	-0.756023	-1.68883	-0.23334	-1.17555	0.0460383	1.03243
12708558	FKBP1B	0.188605	0.673301	140.645	3.26e-07	0.00684111	6.94371	0.0249432	7.10932	7.13334	7.35837	6.88429	7.29369	6.92495	7.42305	6.84363	0.0391027	0.0391027	0.0341175	0.0341175	0.0482495	0.0482495	0.0482495	0.0482495	-0.0240158	-1.01679	0.474077	1.38903	-0.129353	-1.0938	0.0813217	1.05799
12829088	LOC100126230	0.00772395	0.931702	140.496	3.28e-07	0.00688308	0.0160393	0.901731	5.5542	5.55717	5.84988	5.2615	5.84525	5.26316	5.85451	5.25984	0.023869	0.023869	0.0300148	0.0300148	0.0424473	0.0424473	0.0424473	0.0424473	-0.00296667	-1.00206	0.588383	1.50356	-0.00925333	-1.00643	0.00332	1.0023
12756620	SYNE4	0.246385	0.630361	140.391	3.29e-07	0.00690407	0.905236	0.363811	6.8206	6.79178	6.42179	7.19059	6.40534	7.23587	6.43825	7.14531	0.0410615	0.0410615	0.0435378	0.0435378	0.0615717	0.0615717	0.0615717	0.0615717	0.0288242	1.02018	-0.768803	-1.70385	-0.03291	-1.02307	0.0905583	1.06478
12730267	INPPL1	0.0142228	0.907432	140.331	3.3e-07	0.00692505	0.179001	0.681188	10.4004	10.3762	9.76624	11.0104	9.75614	11.0447	9.77635	10.9761	0.143643	0.143643	0.114343	0.114343	0.161706	0.161706	0.161706	0.161706	0.0242267	1.01693	-1.24415	-2.36879	-0.0202083	-1.01411	0.0686617	1.04874
12906238	LOC787130	0.610684	0.452635	140.149	3.32e-07	0.00696702	1.55809	0.240379	6.56193	6.612	6.2934	6.88054	6.23741	6.88646	6.34939	6.87462	0.0453081	0.0453081	0.0405136	0.0405136	0.0572949	0.0572949	0.0572949	0.0572949	-0.0500725	-1.03532	-0.587141	-1.50227	-0.11198	-1.08071	0.011835	1.00824
12865601	MARS	3.04002	0.111838	140.077	3.33e-07	0.006988	6.47985	0.0290848	8.77918	8.60892	8.44454	8.94357	8.58333	8.97503	8.30574	8.9121	0.0690476	0.0690476	0.0531812	0.0531812	0.0752095	0.0752095	0.0752095	0.0752095	0.170256	1.12526	-0.499029	-1.41326	0.277587	1.21217	0.062925	1.04458
12855528	EVX1	0.959522	0.35041	139.6	3.38e-07	0.00709293	0.438819	0.522666	7.85185	7.80065	7.50949	8.14301	7.55284	8.15085	7.46613	8.13518	0.0369542	0.0369542	0.0374374	0.0374374	0.0529445	0.0529445	0.0529445	0.0529445	0.0511925	1.03612	-0.633522	-1.55135	0.0867117	1.06195	0.0156733	1.01092
12797279	VOPP1	0.0217944	0.885569	139.301	3.41e-07	0.00715588	1.09395	0.32022	7.76938	7.75431	7.42632	8.09737	7.40412	8.13464	7.44852	8.0601	0.0721775	0.0721775	0.0584205	0.0584205	0.0826191	0.0826191	0.0826191	0.0826191	0.0150692	1.0105	-0.671054	-1.59224	-0.0443983	-1.03125	0.0745367	1.05302
12816376	LAMTOR4	0.00468098	0.946802	139.263	3.42e-07	0.00717687	0.000909394	0.976536	9.82691	9.83586	9.37142	10.2914	9.36811	10.2857	9.37472	10.297	0.0925082	0.0925082	0.0761455	0.0761455	0.107686	0.107686	0.107686	0.107686	-0.00895083	-1.00622	-0.919948	-1.89205	-0.0066	-1.00459	-0.0113017	-1.00786
12758947	ZNF428	0.892242	0.367133	139.007	3.45e-07	0.00723982	7.06983	0.0239439	6.66185	6.71399	6.37461	7.00123	6.27788	7.04582	6.47134	6.95664	0.0390352	0.0390352	0.0383152	0.0383152	0.0541859	0.0541859	0.0541859	0.0541859	-0.052145	-1.03681	-0.626623	-1.54395	-0.193462	-1.1435	0.0891717	1.06376
12761316	HSD17B1	0.0327319	0.860045	138.814	3.47e-07	0.0072818	0.0642872	0.804981	5.87681	5.8863	6.16122	5.6019	6.16249	5.59114	6.15994	5.61266	0.0370777	0.0370777	0.0353666	0.0353666	0.0500159	0.0500159	0.0500159	0.0500159	-0.00948667	-1.0066	0.55932	1.47357	0.00255	1.00177	-0.0215233	-1.01503
12835331	C3H1orf85	2.15928	0.172456	138.229	3.54e-07	0.00742869	0.0926234	0.767107	7.20086	7.04845	6.492	7.75731	6.58458	7.81714	6.39942	7.69748	0.0733398	0.0733398	0.0747322	0.0747322	0.105687	0.105687	0.105687	0.105687	0.152408	1.11142	-1.2653	-2.40378	0.185162	1.13694	0.119655	1.08648
12804956	VARS	1.02278	0.335705	137.861	3.58e-07	0.00751263	4.34417	0.0637397	8.23932	8.11494	7.81299	8.54127	7.93982	8.53882	7.68615	8.54372	0.0869692	0.0869692	0.0688742	0.0688742	0.0974029	0.0974029	0.0974029	0.0974029	0.124386	1.09004	-0.728286	-1.65667	0.253667	1.19223	-0.004895	-1.0034
12724716	NSMAF	0.984866	0.344406	137.762	3.6e-07	0.0075546	0.319785	0.584201	8.27075	8.17012	7.82425	8.61663	7.89365	8.64786	7.75484	8.5854	0.0717055	0.0717055	0.0609118	0.0609118	0.0861423	0.0861423	0.0861423	0.0861423	0.100637	1.07225	-0.792382	-1.73193	0.138813	1.101	0.06246	1.04424
12743103	SLC7A11	2.46131	0.147753	137.682	3.61e-07	0.00757559	0.562635	0.47048	5.97672	6.09452	5.62371	6.44753	5.59115	6.3623	5.65628	6.53276	0.0530919	0.0530919	0.0513976	0.0513976	0.0726872	0.0726872	0.0726872	0.0726872	-0.117795	-1.08508	-0.823822	-1.77009	-0.0651317	-1.04618	-0.170458	-1.12542
12869414	LOC788285	0.360538	0.561568	137.575	3.62e-07	0.00759657	0.725481	0.414284	4.74792	4.80093	5.20701	4.34185	5.14909	4.34676	5.26492	4.33694	0.0624273	0.0624273	0.0575217	0.0575217	0.0813479	0.0813479	0.0813479	0.0813479	-0.0530108	-1.03743	0.865156	1.82154	-0.115837	-1.0836	0.009815	1.00683
12697283	TTC7B	0.947351	0.35335	137.495	3.63e-07	0.00761755	0.0148203	0.905517	8.98774	9.09775	8.54529	9.54019	8.48512	9.49035	8.60546	9.59004	0.079923	0.079923	0.0706653	0.0706653	0.0999359	0.0999359	0.0999359	0.0999359	-0.110012	-1.07924	-0.994901	-1.99294	-0.120342	-1.08699	-0.0996833	-1.07154
12825697	KAT6B	3.66385	0.0846275	137.158	3.67e-07	0.0077015	7.61623	0.0201384	9.91379	9.77802	9.57968	10.1121	9.58483	10.2428	9.57453	9.98151	0.0501554	0.0501554	0.0421251	0.0421251	0.0595739	0.0595739	0.0595739	0.0595739	0.135769	1.09868	-0.532449	-1.44638	0.0103	1.00716	0.261238	1.19851
12705645	DENND1A	0.0485961	0.82996	137.105	3.68e-07	0.00772248	0.198933	0.665085	9.88377	9.8669	9.67037	10.0803	9.67099	10.0965	9.66974	10.0641	0.054102	0.054102	0.0420706	0.0420706	0.0594968	0.0594968	0.0594968	0.0594968	0.0168667	1.01176	-0.409935	-1.32863	0.00125167	1.00087	0.0324817	1.02277
12892308	BT.89752	0.000401874	0.9844	136.996	3.69e-07	0.00774346	0.998413	0.341259	11.9604	11.9637	11.3743	12.5498	11.4228	12.498	11.3258	12.6016	0.115812	0.115812	0.0960614	0.0960614	0.135851	0.135851	0.135851	0.135851	-0.00328333	-1.00228	-1.17548	-2.25869	0.0970667	1.0696	-0.103633	-1.07448
12735466	FBXO2	0.277566	0.609788	137.012	3.69e-07	0.00774346	0.665472	0.433636	6.31684	6.34492	6.6759	5.98586	6.68591	5.94778	6.66589	6.02394	0.0376754	0.0376754	0.0397309	0.0397309	0.056188	0.056188	0.056188	0.056188	-0.0280708	-1.01965	0.690044	1.61333	0.02002	1.01397	-0.0761617	-1.05421
12833995	LOC519202	0.917476	0.360723	136.548	3.75e-07	0.00786937	1.5669	0.239146	5.4607	5.53572	5.12436	5.87206	5.1269	5.7945	5.12183	5.94961	0.0553784	0.0553784	0.050566	0.050566	0.0715111	0.0715111	0.0715111	0.0715111	-0.0750158	-1.05337	-0.747692	-1.67911	0.00507833	1.00353	-0.15511	-1.11351
12770463	SMCR7	1.42303	0.260441	135.971	3.82e-07	0.00801627	0.388697	0.546941	6.55981	6.67413	6.17581	7.05814	6.09506	7.02456	6.25656	7.09171	0.0677642	0.0677642	0.0610521	0.0610521	0.0863408	0.0863408	0.0863408	0.0863408	-0.11432	-1.08246	-0.882327	-1.84335	-0.161495	-1.11845	-0.067145	-1.04764
12829750	GPR137	0.659466	0.435653	135.985	3.82e-07	0.00801627	0.04113	0.843354	9.72591	9.66602	9.32123	10.0707	9.3577	10.0941	9.28477	10.0473	0.0521552	0.0521552	0.0489154	0.0489154	0.0691768	0.0691768	0.0691768	0.0691768	0.0598975	1.04239	-0.749463	-1.68117	0.0729317	1.05185	0.0468633	1.03302
12762197	ENSBTAT00000064525	0.283137	0.606271	135.941	3.83e-07	0.00803726	0.0885142	0.772163	5.44946	5.4982	5.81552	5.13215	5.79986	5.09906	5.83117	5.16524	0.0647753	0.0647753	0.0543758	0.0543758	0.076899	0.076899	0.076899	0.076899	-0.0487442	-1.03436	0.683364	1.60588	-0.0313067	-1.02194	-0.0661817	-1.04694
12870918	TMEM175	3.5964	0.0871356	135.758	3.85e-07	0.00807923	0.000562222	0.981549	8.34232	8.52106	7.8971	8.96628	7.80664	8.878	7.98755	9.05457	0.0666461	0.0666461	0.0657724	0.0657724	0.0930162	0.0930162	0.0930162	0.0930162	-0.178741	-1.1319	-1.06919	-2.09825	-0.180917	-1.1336	-0.176565	-1.13019
12835523	LOC100296560	0.477943	0.505088	135.473	3.89e-07	0.00816317	1.5541	0.240941	7.91177	7.87644	7.5818	8.20641	7.63291	8.19062	7.53069	8.2222	0.0361301	0.0361301	0.0370492	0.0370492	0.0523955	0.0523955	0.0523955	0.0523955	0.0353242	1.02479	-0.624607	-1.54179	0.102223	1.07343	-0.031575	-1.02213
12702319	PHYHD1	0.223307	0.646676	135.019	3.95e-07	0.00828907	9.50562	0.0115789	8.60548	8.49791	7.97139	9.132	7.87121	9.33976	8.07158	8.92424	0.160973	0.160973	0.124299	0.124299	0.175785	0.175785	0.175785	0.175785	0.107577	1.07742	-1.16061	-2.23551	-0.200372	-1.14899	0.415525	1.33378
12887659	ATOX1	1.64037	0.229181	135.066	3.95e-07	0.00828907	0.597572	0.457389	7.82776	8.02153	7.67	8.17929	7.55618	8.09934	7.78383	8.25923	0.106979	0.106979	0.0787546	0.0787546	0.111376	0.111376	0.111376	0.111376	-0.193768	-1.14375	-0.50928	-1.42334	-0.227643	-1.17092	-0.159893	-1.1172
12837534	HIVEP3	1.26485	0.287004	134.973	3.96e-07	0.00831006	0.00151299	0.969738	7.29463	7.22151	6.85049	7.66564	6.88842	7.70083	6.81257	7.63044	0.0459733	0.0459733	0.0478279	0.0478279	0.0676389	0.0676389	0.0676389	0.0676389	0.0731208	1.05199	-0.815146	-1.75948	0.07585	1.05398	0.0703917	1.05
12702117	RTKN	0.0997067	0.758674	134.866	3.97e-07	0.00833105	1.06988	0.325339	6.39459	6.41959	6.71261	6.10157	6.72732	6.06186	6.6979	6.14128	0.0559913	0.0559913	0.0475355	0.0475355	0.0672254	0.0672254	0.0672254	0.0672254	-0.0250033	-1.01748	0.61104	1.52736	0.02942	1.0206	-0.0794267	-1.0566
12750648	PSKH1	0.00469143	0.946743	134.703	4e-07	0.008394	0.198351	0.665541	7.74004	7.72607	6.90634	8.55977	6.94505	8.53504	6.86763	8.58451	0.144281	0.144281	0.124428	0.124428	0.175968	0.175968	0.175968	0.175968	0.0139758	1.00973	-1.65343	-3.14581	0.0774233	1.05513	-0.0494717	-1.03489
12693208	AY563846	0.285238	0.604957	134.204	4.07e-07	0.00854089	3.65638	0.0849007	8.42166	8.48431	8.11009	8.79588	8.02216	8.82115	8.19801	8.77061	0.082955	0.082955	0.065703	0.065703	0.0929181	0.0929181	0.0929181	0.0929181	-0.0626558	-1.04439	-0.685794	-1.60859	-0.175853	-1.12963	0.0505417	1.03565
12767851	IFT20	0.00499252	0.945063	133.703	4.14e-07	0.00868779	0.275952	0.610815	9.80981	9.81671	9.35413	10.2724	9.32983	10.2898	9.37843	10.255	0.0689683	0.0689683	0.0628882	0.0628882	0.0889374	0.0889374	0.0889374	0.0889374	-0.00689167	-1.00479	-0.918257	-1.88983	-0.0486083	-1.03427	0.034825	1.02443
12858588	FBXO7	1.08892	0.32128	133.632	4.15e-07	0.00870878	0.719965	0.416004	9.80107	9.65959	9.30951	10.1512	9.34936	10.2528	9.26966	10.0495	0.0958691	0.0958691	0.0769459	0.0769459	0.108818	0.108818	0.108818	0.108818	0.141479	1.10304	-0.841646	-1.79209	0.0797017	1.0568	0.203257	1.15129
12759471	IZUMO1	2.7313	0.129406	133.497	4.17e-07	0.00875074	3.20225	0.103814	6.8414	6.95381	7.34298	6.45223	7.21779	6.46501	7.46816	6.43946	0.0480952	0.0480952	0.0514045	0.0514045	0.072697	0.072697	0.072697	0.072697	-0.112409	-1.08103	0.890746	1.85413	-0.250367	-1.18951	0.0255483	1.01787
12888869	LOC100335177	0.21387	0.653649	133.21	4.21e-07	0.00883469	0.930204	0.357554	6.72113	6.7564	7.17964	6.29789	7.19885	6.24341	7.16044	6.35236	0.0539307	0.0539307	0.053976	0.053976	0.0763336	0.0763336	0.0763336	0.0763336	-0.0352717	-1.02475	0.881757	1.84262	0.0384117	1.02698	-0.108955	-1.07845
12896280	LOC100294980	1.2633	0.287284	133.095	4.23e-07	0.00887666	1.9346	0.194428	6.96812	7.41644	7.80717	6.57739	7.65714	6.2791	7.9572	6.87569	0.282048	0.282048	0.206437	0.206437	0.291947	0.291947	0.291947	0.291947	-0.448324	-1.36445	1.22978	2.34531	-0.300058	-1.23119	-0.59659	-1.51214
12802355	SLC44A4	0.12734	0.728622	132.979	4.24e-07	0.00889764	5.1608	0.0464331	6.52914	6.49872	6.23916	6.78871	6.20023	6.85804	6.27808	6.71936	0.0602752	0.0602752	0.0488295	0.0488295	0.0690553	0.0690553	0.0690553	0.0690553	0.0304183	1.02131	-0.54955	-1.46363	-0.0778433	-1.05544	0.13868	1.1009
12727257	LOC786220	0.00191949	0.965917	132.91	4.25e-07	0.00891862	2.73303	0.129298	8.11239	8.11602	7.69838	8.53003	7.7562	8.46859	7.64056	8.59147	0.058506	0.058506	0.0548856	0.0548856	0.0776199	0.0776199	0.0776199	0.0776199	-0.003625	-1.00252	-0.831648	-1.77972	0.115632	1.08345	-0.122882	-1.08891
12887084	SOX30	1.98871	0.188814	132.903	4.26e-07	0.00893961	1.27125	0.285859	5.91577	6.03712	5.65999	6.29291	5.56836	6.26319	5.75161	6.32263	0.060844	0.060844	0.0510346	0.0510346	0.0721738	0.0721738	0.0721738	0.0721738	-0.121344	-1.08775	-0.632921	-1.5507	-0.183245	-1.13543	-0.0594433	-1.04206
12801330	TOMM6	0.260572	0.620805	131.85	4.42e-07	0.00927537	5.11564	0.0472257	11.8869	11.8477	11.5169	12.2176	11.6055	12.1682	11.4283	12.267	0.0543009	0.0543009	0.0490428	0.0490428	0.069357	0.069357	0.069357	0.069357	0.0392	1.02754	-0.700683	-1.62527	0.177217	1.1307	-0.0988167	-1.07089
12776301	AKR7A3	0.455648	0.514968	131.827	4.42e-07	0.00927537	0.0128269	0.912069	7.06945	7.14618	6.41401	7.80161	6.38249	7.75641	6.44553	7.84682	0.0803768	0.0803768	0.0829559	0.0829559	0.117317	0.117317	0.117317	0.117317	-0.0767292	-1.05462	-1.3876	-2.61644	-0.0630417	-1.04467	-0.0904167	-1.06468
12851457	WNT16	1.48381	0.251139	131.693	4.44e-07	0.00931734	0.557713	0.472376	7.0671	7.15888	6.7282	7.49777	6.65728	7.47693	6.79913	7.51862	0.0532741	0.0532741	0.0504316	0.0504316	0.071321	0.071321	0.071321	0.071321	-0.0917742	-1.06568	-0.769569	-1.70476	-0.141855	-1.10332	-0.0416933	-1.02932
12689879	LOC523062	0.00503572	0.944827	131.725	4.44e-07	0.00931734	0.0348456	0.855652	5.92524	5.91951	5.25814	6.5866	5.25021	6.60027	5.26609	6.57294	0.0570632	0.0570632	0.0705514	0.0705514	0.0997748	0.0997748	0.0997748	0.0997748	0.00572667	1.00398	-1.32846	-2.51134	-0.01588	-1.01107	0.0273333	1.01913
12765039	TNFAIP1	0.192214	0.6704	131.387	4.49e-07	0.00942227	0.000300188	0.986517	9.72177	9.67993	9.24849	10.1532	9.2701	10.1734	9.22689	10.133	0.0674881	0.0674881	0.0619252	0.0619252	0.0875754	0.0875754	0.0875754	0.0875754	0.0418442	1.02943	-0.904706	-1.87216	0.0432117	1.03041	0.0404767	1.02845
12768123	PCGF2	1.47119	0.253033	130.649	4.61e-07	0.00967409	0.0380473	0.849254	7.58644	7.65427	7.28732	7.9534	7.24772	7.92516	7.32691	7.98163	0.0395414	0.0395414	0.0403821	0.0403821	0.0571089	0.0571089	0.0571089	0.0571089	-0.0678267	-1.04814	-0.666078	-1.58675	-0.0791933	-1.05643	-0.05646	-1.03991
12702750	TTC7A	0.00521711	0.943843	130.465	4.64e-07	0.00973704	1.86079	0.202446	6.93773	6.93163	6.65724	7.21213	6.62716	7.24831	6.68732	7.17594	0.0597173	0.0597173	0.0487143	0.0487143	0.0688924	0.0688924	0.0688924	0.0688924	0.0061	1.00424	-0.554887	-1.46905	-0.0601683	-1.04259	0.0723683	1.05144
12727554	LOC785949	2.04698	0.183006	130.105	4.7e-07	0.00986295	0.044848	0.836538	8.6145	8.74121	8.29077	9.06494	8.22023	9.00877	8.36132	9.12111	0.0626255	0.0626255	0.0557907	0.0557907	0.0789	0.0789	0.0789	0.0789	-0.126713	-1.0918	-0.774165	-1.7102	-0.141087	-1.10274	-0.11234	-1.08098
12729259	RPS13	1.38904	0.26585	129.752	4.76e-07	0.00998886	3.05831	0.110895	13.5997	13.7236	13.2633	14.06	13.1402	14.0592	13.3864	14.0608	0.0743509	0.0743509	0.0631417	0.0631417	0.0892958	0.0892958	0.0892958	0.0892958	-0.123925	-1.0897	-0.796658	-1.73707	-0.246233	-1.18611	-0.00161666	-1.00112
12753128	CNTNAP4	1.5086	0.247476	129.512	4.8e-07	0.0100728	0.0930129	0.766634	6.59849	6.70074	6.22561	7.07362	6.18584	7.01113	6.26537	7.13612	0.0588689	0.0588689	0.0558652	0.0558652	0.0790053	0.0790053	0.0790053	0.0790053	-0.102256	-1.07345	-0.848016	-1.80002	-0.07953	-1.05667	-0.124982	-1.09049
12842122	RUSC1	1.12404	0.313986	129.364	4.83e-07	0.0101358	1.94098	0.193754	8.88073	9.03086	8.54153	9.37006	8.41572	9.34574	8.66734	9.39438	0.100127	0.100127	0.0796197	0.0796197	0.112599	0.112599	0.112599	0.112599	-0.150126	-1.10967	-0.828533	-1.77588	-0.251613	-1.19054	-0.0486383	-1.03429
12885809	GNPDA1	1.12061	0.314688	129.314	4.84e-07	0.0101567	0.531828	0.482571	6.94727	7.03853	6.52593	7.45986	6.51025	7.38429	6.54162	7.53544	0.0609603	0.0609603	0.0595344	0.0595344	0.0841943	0.0841943	0.0841943	0.0841943	-0.0912617	-1.0653	-0.933932	-1.91048	-0.0313683	-1.02198	-0.151155	-1.11046
12824995	GOT1L1	9.47341	0.0116826	129.176	4.86e-07	0.0101987	0.0157273	0.902685	6.8709	7.16911	7.38467	6.65534	7.23154	6.51025	7.5378	6.80042	0.0685102	0.0685102	0.0581057	0.0581057	0.0821739	0.0821739	0.0821739	0.0821739	-0.298211	-1.22962	0.729331	1.65787	-0.306258	-1.2365	-0.290163	-1.22278
12758768	LOC538483	0.00652608	0.937208	129.126	4.87e-07	0.0102197	1.91724	0.196275	7.83212	7.82718	7.99699	7.66232	7.97907	7.68518	8.01491	7.63946	0.0432254	0.0432254	0.0339274	0.0339274	0.0479806	0.0479806	0.0479806	0.0479806	0.00493833	1.00343	0.33467	1.26109	-0.0358417	-1.02515	0.0457183	1.0322
12869888	AMBN	1.55948	0.240184	128.755	4.94e-07	0.0103666	0.0209335	0.887835	6.19471	6.25334	6.53286	5.91519	6.50748	5.88194	6.55823	5.94844	0.0331968	0.0331968	0.0359416	0.0359416	0.0508291	0.0508291	0.0508291	0.0508291	-0.0586275	-1.04147	0.617672	1.5344	-0.0507517	-1.0358	-0.0665033	-1.04718
12733597	LOC100850780	5.68481	0.0383309	128.655	4.95e-07	0.0103876	0.218834	0.649958	7.39769	7.00009	6.60697	7.79081	6.83019	7.9652	6.38376	7.61642	0.117918	0.117918	0.098365	0.098365	0.139109	0.139109	0.139109	0.139109	0.397608	1.31732	-1.18384	-2.2718	0.446432	1.36267	0.348783	1.27349
12781903	PIGV	0.357784	0.563041	128.137	5.05e-07	0.0105974	0.107427	0.749851	9.08381	9.03683	8.6033	9.51735	8.61356	9.55407	8.59305	9.48062	0.0555387	0.0555387	0.0563232	0.0563232	0.0796531	0.0796531	0.0796531	0.0796531	0.0469808	1.0331	-0.914041	-1.88432	0.020515	1.01432	0.0734467	1.05223
12847522	C3H1orf177	0.475786	0.506028	127.671	5.13e-07	0.0107653	0.21537	0.652528	6.23739	6.29113	6.51703	6.01149	6.50054	5.97424	6.53352	6.04875	0.0550939	0.0550939	0.0449233	0.0449233	0.0635312	0.0635312	0.0635312	0.0635312	-0.0537433	-1.03795	0.505533	1.41965	-0.03298	-1.02312	-0.0745067	-1.053
12899182	LOC100297223	0.0690489	0.798061	127.566	5.15e-07	0.0108073	1.14314	0.310118	7.0652	7.08469	6.83632	7.31357	6.80398	7.32641	6.86866	7.30073	0.0524557	0.0524557	0.0426869	0.0426869	0.0603685	0.0603685	0.0603685	0.0603685	-0.0194933	-1.0136	-0.477252	-1.39209	-0.0646717	-1.04585	0.025685	1.01796
12760512	RPL19	1.94051	0.193804	127.272	5.21e-07	0.0109332	1.06535	0.326316	9.2918	9.45916	8.95697	9.79399	8.91158	9.67202	9.00236	9.91596	0.0849565	0.0849565	0.0706045	0.0706045	0.0998499	0.0998499	0.0998499	0.0998499	-0.167367	-1.12301	-0.837022	-1.78636	-0.0907867	-1.06495	-0.243947	-1.18423
12750687	SNRPA	1.16753	0.305279	127.292	5.21e-07	0.0109332	0.326132	0.580552	10.624	10.546	10.0609	11.1091	10.1264	11.1216	9.99533	11.0966	0.0510501	0.0510501	0.0588314	0.0588314	0.0832002	0.0832002	0.0832002	0.0832002	0.0780092	1.05556	-1.04825	-2.06802	0.131068	1.0951	0.02495	1.01744
12699169	GTF2A1L	1.69735	0.221836	127.197	5.22e-07	0.0109542	0.269079	0.615234	7.15508	7.04983	6.83641	7.3685	6.90127	7.40889	6.77154	7.32811	0.0571262	0.0571262	0.0467779	0.0467779	0.066154	0.066154	0.066154	0.066154	0.105253	1.07568	-0.532097	-1.44603	0.129727	1.09409	0.08078	1.05759
12878164	C7H19orf52	0.664613	0.433923	127.055	5.25e-07	0.0110171	0.0540006	0.820929	7.43894	7.53969	7.12592	7.85271	7.06806	7.80983	7.18379	7.89558	0.0873795	0.0873795	0.0696917	0.0696917	0.0985589	0.0985589	0.0985589	0.0985589	-0.100742	-1.07232	-0.726783	-1.65495	-0.115725	-1.08352	-0.0857583	-1.06125
12754562	AP2A1	0.933634	0.356707	126.569	5.35e-07	0.011227	0.0492038	0.828919	10.3082	10.182	9.30519	11.185	9.34976	11.2667	9.26062	11.1034	0.0923559	0.0923559	0.106041	0.106041	0.149965	0.149965	0.149965	0.149965	0.126202	1.09142	-1.87983	-3.68031	0.0891383	1.06373	0.163267	1.11982
12878322	43526	0.0016211	0.968676	126.427	5.37e-07	0.0112689	0.644137	0.440874	8.26262	8.26891	7.87907	8.65246	7.84832	8.67692	7.90981	8.628	0.110393	0.110393	0.0853003	0.0853003	0.120633	0.120633	0.120633	0.120633	-0.00628583	-1.00437	-0.773397	-1.70929	-0.06149	-1.04354	0.0489183	1.03449
12758131	KLK10	1.1567	0.307414	125.356	5.59e-07	0.0117306	0.0106114	0.91999	6.82218	6.93136	7.21194	6.5416	7.16043	6.48392	7.26344	6.59927	0.0717839	0.0717839	0.058929	0.058929	0.0833382	0.0833382	0.0833382	0.0833382	-0.109183	-1.07862	0.670341	1.59145	-0.103015	-1.07402	-0.11535	-1.08324
12765517	RPRML	1.32381	0.276679	125.129	5.64e-07	0.0118355	4.38023	0.0628222	8.03732	7.95711	7.67384	8.32059	7.65345	8.4212	7.69424	8.21998	0.0492963	0.0492963	0.0452854	0.0452854	0.0640433	0.0640433	0.0640433	0.0640433	0.0802125	1.05717	-0.646751	-1.56564	-0.0407933	-1.02868	0.201218	1.14967
12848433	LOC100140586	0.17828	0.68179	124.891	5.69e-07	0.0119405	4.45344	0.0610095	8.31578	8.27791	8.01453	8.57916	7.98015	8.65141	8.0489	8.50691	0.0634275	0.0634275	0.0514752	0.0514752	0.072797	0.072797	0.072797	0.072797	0.0378742	1.0266	-0.564632	-1.47901	-0.0687483	-1.04881	0.144497	1.10534
12877673	MISP	1.30581	0.279776	124.864	5.69e-07	0.0119405	0.5834	0.462623	5.33725	5.409	5.14627	5.59998	5.1259	5.54859	5.16664	5.65136	0.044402	0.044402	0.0373887	0.0373887	0.0528755	0.0528755	0.0528755	0.0528755	-0.0717558	-1.051	-0.453704	-1.36955	-0.0407433	-1.02864	-0.102768	-1.07383
12709585	GGACT	8.23612	0.0166726	124.868	5.69e-07	0.0119405	0.0674986	0.800285	6.02565	6.21853	5.6603	6.58388	5.55312	6.49818	5.76748	6.66959	0.0475254	0.0475254	0.053265	0.053265	0.0753281	0.0753281	0.0753281	0.0753281	-0.192887	-1.14305	-0.923587	-1.89683	-0.21436	-1.16019	-0.171413	-1.12616
12724894	ATP6V0D2	4.73319	0.0546514	124.557	5.76e-07	0.0120874	0.194027	0.668955	5.91774	6.11775	6.39803	5.63746	6.31304	5.52245	6.48302	5.75247	0.0650053	0.0650053	0.057218	0.057218	0.0809184	0.0809184	0.0809184	0.0809184	-0.200005	-1.1487	0.76057	1.69416	-0.169987	-1.12505	-0.230023	-1.17285
12734279	AUH	0.0383503	0.848664	124.479	5.78e-07	0.0121293	0.245257	0.631135	7.80394	7.78055	8.1884	7.3961	8.18251	7.42538	8.19429	7.36682	0.0844561	0.0844561	0.0694777	0.0694777	0.0982562	0.0982562	0.0982562	0.0982562	0.02339	1.01634	0.792298	1.73183	-0.0117783	-1.0082	0.0585583	1.04142
12885496	AP1M2	0.149487	0.707126	124.243	5.83e-07	0.0122343	0.759572	0.403901	5.05495	5.0325	4.71904	5.36841	4.70488	5.40503	4.7332	5.33179	0.0410689	0.0410689	0.0411319	0.0411319	0.0581693	0.0581693	0.0581693	0.0581693	0.0224558	1.01569	-0.649373	-1.56849	-0.0283183	-1.01982	0.07323	1.05207
12837509	DPM3	1.45108	0.256089	123.974	5.89e-07	0.0123602	0.432591	0.52557	8.04674	7.8599	7.46462	8.44202	7.52918	8.56431	7.40007	8.31973	0.10968	0.10968	0.0891136	0.0891136	0.126026	0.126026	0.126026	0.126026	0.186847	1.13827	-0.977398	-1.96891	0.129112	1.09362	0.244583	1.18475
12851772	LOC100851333	0.0547278	0.819752	123.979	5.89e-07	0.0123602	0.0963671	0.762607	6.48429	6.45733	5.93745	7.00417	5.93606	7.03252	5.93884	6.97581	0.0815045	0.0815045	0.0749401	0.0749401	0.105981	0.105981	0.105981	0.105981	0.026965	1.01887	-1.06672	-2.09466	-0.002775	-1.00193	0.056705	1.04009
12872747	RPS26	0.0871757	0.773838	123.931	5.9e-07	0.0123811	3.64286	0.0853983	7.56354	7.58474	7.2674	7.88088	7.20421	7.92287	7.33059	7.83889	0.0507599	0.0507599	0.0452493	0.0452493	0.0639922	0.0639922	0.0639922	0.0639922	-0.021195	-1.0148	-0.613482	-1.52995	-0.126375	-1.09155	0.083985	1.05994
12886568	LOC533435	0.099645	0.758746	123.835	5.92e-07	0.0124231	1.64846	0.228119	9.31044	9.33918	8.8259	9.82372	8.75396	9.86691	8.89783	9.78053	0.0643902	0.0643902	0.0638989	0.0638989	0.0903667	0.0903667	0.0903667	0.0903667	-0.028745	-1.02012	-0.99782	-1.99698	-0.14387	-1.10486	0.08638	1.0617
12895769	NOL6	1.34113	0.273746	123.745	5.94e-07	0.0124651	2.89376	0.119757	6.36666	6.29068	6.01429	6.64305	6.10035	6.63297	5.92822	6.65314	0.0463896	0.0463896	0.043298	0.043298	0.0612326	0.0612326	0.0612326	0.0612326	0.075975	1.05407	-0.628767	-1.54624	0.172127	1.12672	-0.0201767	-1.01408
12897055	TCF21	4.13475	0.0694082	123.748	5.94e-07	0.0124651	0.259548	0.621484	5.34072	5.47884	5.7883	5.03127	5.7019	4.97954	5.87469	5.08299	0.0480299	0.0480299	0.0480752	0.0480752	0.0679886	0.0679886	0.0679886	0.0679886	-0.138118	-1.10047	0.757032	1.69001	-0.172788	-1.12724	-0.103448	-1.07434
12697635	LOC783998	0.710321	0.419039	123.405	6.02e-07	0.012633	1.50322	0.248265	5.96546	5.8933	5.60633	6.25243	5.67806	6.25285	5.53459	6.252	0.0605423	0.0605423	0.051753	0.051753	0.0731898	0.0731898	0.0731898	0.0731898	0.0721608	1.05129	-0.646101	-1.56493	0.14347	1.10456	0.000851667	1.00059
12765764	ST6GALNAC1	0.193308	0.669527	123.385	6.02e-07	0.012633	0.534367	0.481554	6.72229	6.67605	6.34253	7.05581	6.34218	7.1024	6.34288	7.00922	0.0743761	0.0743761	0.0616179	0.0616179	0.0871409	0.0871409	0.0871409	0.0871409	0.0462458	1.03257	-0.713283	-1.63953	-0.000695	-1.00048	0.0931867	1.06672
12678251	KRTAP27-1	0.0253437	0.876683	123.225	6.06e-07	0.0127169	16.5433	0.00225978	5.73617	5.72499	5.93335	5.5278	5.86464	5.60769	6.00206	5.44792	0.0496472	0.0496472	0.039574	0.039574	0.0559661	0.0559661	0.0559661	0.0559661	0.0111775	1.00778	0.405551	1.32459	-0.137418	-1.09994	0.159773	1.11711
12868013	PA2G4	6.18592	0.0321467	123.062	6.09e-07	0.0127799	6.24738	0.0314751	11.9744	11.634	11.3491	12.2593	11.6219	12.327	11.0764	12.1916	0.0967936	0.0967936	0.0797962	0.0797962	0.112849	0.112849	0.112849	0.112849	0.340458	1.26616	-0.910175	-1.87927	0.545533	1.45956	0.135383	1.09838
12909267	IRAK1	0.580265	0.463795	123.02	6.1e-07	0.0128008	6.67719	0.0272276	8.0497	8.15165	7.67521	8.52614	7.72336	8.37605	7.62706	8.67623	0.094628	0.094628	0.0771279	0.0771279	0.109075	0.109075	0.109075	0.109075	-0.101941	-1.07322	-0.850931	-1.80366	0.096305	1.06903	-0.300187	-1.2313
12717084	CST8	2.28994	0.161159	122.442	6.24e-07	0.0130946	1.07664	0.32389	6.04291	6.15603	6.43935	5.75959	6.35092	5.7349	6.52778	5.78427	0.0528563	0.0528563	0.0483773	0.0483773	0.0684159	0.0684159	0.0684159	0.0684159	-0.113116	-1.08156	0.679767	1.60188	-0.176858	-1.13042	-0.0493733	-1.03482
12842019	LOC790004	0.747328	0.407582	122.231	6.29e-07	0.0131996	8.818	0.0140576	6.182	6.27676	6.54636	5.9124	6.58411	5.77988	6.5086	6.04492	0.0775128	0.0775128	0.0618557	0.0618557	0.0874771	0.0874771	0.0874771	0.0874771	-0.0947642	-1.06789	0.633954	1.55181	0.0755117	1.05373	-0.26504	-1.20167
12691488	CASC4	0.0471981	0.832381	122.163	6.31e-07	0.0132415	0.30678	0.591831	11.3061	11.2828	10.9976	11.5913	11.0242	11.5881	10.971	11.5945	0.0759993	0.0759993	0.0600766	0.0600766	0.0849611	0.0849611	0.0849611	0.0849611	0.02335	1.01632	-0.593667	-1.50908	0.0531	1.03749	-0.0064	-1.00445
12698151	IGK	3.88138	0.0771288	122.15	6.31e-07	0.0132415	0.0333041	0.858841	6.32049	6.42451	6.7717	5.9733	6.72628	5.91469	6.81712	6.0319	0.0373356	0.0373356	0.0447394	0.0447394	0.0632711	0.0632711	0.0632711	0.0632711	-0.104023	-1.07477	0.798405	1.73918	-0.09084	-1.06499	-0.117207	-1.08463
12762037	WBP2	4.94092	0.0504531	121.913	6.37e-07	0.0133674	0.350477	0.566986	11.3468	10.9834	10.584	11.7462	10.7969	11.8968	10.3711	11.5957	0.115613	0.115613	0.0972277	0.0972277	0.137501	0.137501	0.137501	0.137501	0.363433	1.28648	-1.16225	-2.23806	0.42575	1.34327	0.301117	1.2321
12855561	ETV1	0.0847477	0.776912	121.755	6.4e-07	0.0134304	0.763136	0.40284	7.01629	7.04256	6.68212	7.37674	6.64149	7.3911	6.72275	7.36237	0.0638028	0.0638028	0.0550101	0.0550101	0.077796	0.077796	0.077796	0.077796	-0.0262675	-1.01837	-0.694617	-1.61846	-0.08126	-1.05794	0.028725	1.02011
12760801	PNMT	0.155469	0.701641	121.672	6.42e-07	0.0134724	4.9852	0.0496101	7.83706	7.80513	7.50131	8.14087	7.45254	8.22157	7.55007	8.06018	0.057257	0.057257	0.0497961	0.0497961	0.0704223	0.0704223	0.0704223	0.0704223	0.0319275	1.02238	-0.639567	-1.55786	-0.0975317	-1.06994	0.161387	1.11836
12754423	ATMIN	0.62431	0.447782	121.677	6.42e-07	0.0134724	3.09237	0.109166	9.0295	8.88543	8.3107	9.60423	8.27964	9.77937	8.34177	9.42908	0.128938	0.128938	0.108399	0.108399	0.153299	0.153299	0.153299	0.153299	0.144077	1.10502	-1.29352	-2.45126	-0.062135	-1.04401	0.35029	1.27482
12845219	WDR65	0.0182396	0.895249	121.249	6.53e-07	0.0137032	2.06623	0.181138	5.3742	5.38131	5.16719	5.58832	5.19112	5.55728	5.14325	5.61936	0.0371868	0.0371868	0.0325133	0.0325133	0.0459807	0.0459807	0.0459807	0.0459807	-0.0071025	-1.00494	-0.421136	-1.33898	0.0478733	1.03374	-0.0620783	-1.04397
12865125	LOC509508	0.113954	0.742665	120.739	6.66e-07	0.013976	1.66871	0.225487	6.95565	7.00762	6.66099	7.30228	6.6727	7.2386	6.64928	7.36596	0.108863	0.108863	0.082323	0.082323	0.116422	0.116422	0.116422	0.116422	-0.0519708	-1.03668	-0.641286	-1.55972	0.02342	1.01637	-0.127362	-1.09229
12806640	GCNT2	0.175998	0.683706	120.648	6.68e-07	0.014018	0.57452	0.465956	6.12144	6.08072	6.45218	5.74998	6.44831	5.79457	6.45605	5.7054	0.0686284	0.0686284	0.0581091	0.0581091	0.0821787	0.0821787	0.0821787	0.0821787	0.0407167	1.02862	0.702202	1.62699	-0.00774	-1.00538	0.0891733	1.06376
12852525	LOC787500	0.0139597	0.908287	120.513	6.72e-07	0.0141019	1.6176	0.232207	5.96889	5.95054	5.55007	6.36936	5.6067	6.33107	5.49344	6.40765	0.10977	0.10977	0.0861234	0.0861234	0.121797	0.121797	0.121797	0.121797	0.0183417	1.01279	-0.81929	-1.76454	0.113262	1.08167	-0.0765783	-1.05451
12686083	ILDR1	0.0483245	0.830427	120.513	6.72e-07	0.0141019	0.293035	0.600133	7.24959	7.26899	7.72227	6.7963	7.68975	6.80943	7.75481	6.78317	0.0624	0.0624	0.0610377	0.0610377	0.0863203	0.0863203	0.0863203	0.0863203	-0.0193992	-1.01354	0.925978	1.89997	-0.06506	-1.04613	0.0262617	1.01837
12826139	ADAMTS14	4.70249	0.0553078	120.441	6.74e-07	0.0141439	0.218019	0.650561	7.37826	7.46303	7.72878	7.11251	7.67328	7.08323	7.78428	7.14178	0.0276432	0.0276432	0.0342113	0.0342113	0.048382	0.048382	0.048382	0.048382	-0.084775	-1.06052	0.616273	1.53291	-0.110995	-1.07997	-0.058555	-1.04142
12877473	MLLT1	0.0151459	0.904491	120.293	6.77e-07	0.0142068	1.22157	0.294934	7.88067	7.89343	7.53086	8.24324	7.56037	8.20097	7.50134	8.28551	0.073295	0.073295	0.0611619	0.0611619	0.086496	0.086496	0.086496	0.086496	-0.0127567	-1.00888	-0.712385	-1.63851	0.0590317	1.04177	-0.084545	-1.06035
12784665	LYPLA2	2.33544	0.157452	120.318	6.77e-07	0.0142068	0.0373824	0.850559	9.97759	9.84599	9.26795	10.5556	9.3451	10.6101	9.1908	10.5012	0.0608904	0.0608904	0.0727952	0.0727952	0.102948	0.102948	0.102948	0.102948	0.131598	1.09551	-1.28768	-2.44136	0.154295	1.11288	0.1089	1.07841
12835084	PTPRCAP	0.808592	0.389676	120.147	6.81e-07	0.0142908	1.40491	0.263305	9.22077	9.27449	9.02809	9.46718	8.97749	9.46406	9.07869	9.4703	0.0422418	0.0422418	0.0359635	0.0359635	0.05086	0.05086	0.05086	0.05086	-0.0537183	-1.03794	-0.439095	-1.35575	-0.1012	-1.07267	-0.00623667	-1.00433
12719109	RAD21L1	0.0496896	0.828092	120.031	6.84e-07	0.0143537	0.213067	0.654252	6.54054	6.5183	6.11799	6.94084	6.14644	6.93463	6.08953	6.94706	0.0705484	0.0705484	0.0624401	0.0624401	0.0883037	0.0883037	0.0883037	0.0883037	0.02224	1.01554	-0.822853	-1.7689	0.0569083	1.04023	-0.0124283	-1.00865
12806969	GSTA3	0.310557	0.589594	120.003	6.85e-07	0.0143747	1.26625	0.286753	7.18795	7.1368	6.85813	7.46662	6.85246	7.52345	6.86381	7.40979	0.0649107	0.0649107	0.0536474	0.0536474	0.0758689	0.0758689	0.0758689	0.0758689	0.0511567	1.0361	-0.608485	-1.52466	-0.0113483	-1.0079	0.113662	1.08197
12807058	LOC783024	0.00364208	0.953066	120.002	6.85e-07	0.0143747	0.128325	0.727621	6.54367	6.54809	6.33577	6.75599	6.34043	6.74691	6.3311	6.76507	0.0517298	0.0517298	0.0413022	0.0413022	0.0584101	0.0584101	0.0584101	0.0584101	-0.004415	-1.00306	-0.420222	-1.33813	0.00932667	1.00649	-0.0181567	-1.01266
12742746	SETD7	1.02871	0.334372	119.982	6.86e-07	0.0143957	0.261164	0.620414	13.6709	13.46	12.7734	14.3575	12.9157	14.426	12.631	14.289	0.147004	0.147004	0.126625	0.126625	0.179075	0.179075	0.179075	0.179075	0.210858	1.15738	-1.58414	-2.99829	0.284767	1.21821	0.13695	1.09958
12883799	CD320	0.0306739	0.864465	119.636	6.95e-07	0.0145846	0.0162024	0.901235	8.91729	8.89974	8.41113	9.4059	8.42569	9.40889	8.39657	9.40292	0.0708628	0.0708628	0.0676658	0.0676658	0.0956939	0.0956939	0.0956939	0.0956939	0.0175517	1.01224	-0.994773	-1.99277	0.0291283	1.0204	0.005975	1.00415
12730576	MIR2319A	1.42083	0.260786	119.568	6.97e-07	0.0146265	0.00632901	0.938161	4.8313	4.73839	4.47959	5.09009	4.52383	5.13877	4.43536	5.04142	0.0551168	0.0551168	0.0479397	0.0479397	0.067797	0.067797	0.067797	0.067797	0.0929117	1.06652	-0.6105	-1.52679	0.08847	1.06324	0.0973533	1.06981
12787606	BDP1	1.9304	0.194873	119.178	7.07e-07	0.0148364	1.49534	0.249426	9.02718	9.19687	9.52999	8.69407	9.49196	8.5624	9.56802	8.82573	0.0863619	0.0863619	0.0720763	0.0720763	0.101931	0.101931	0.101931	0.101931	-0.169692	-1.12482	0.835922	1.785	-0.0760567	-1.05413	-0.263327	-1.20024
12736016	CRB1	0.0669334	0.801102	119.154	7.08e-07	0.0148574	1.91649	0.196355	6.94133	6.92589	6.70948	7.15773	6.68878	7.19388	6.73019	7.12159	0.0422089	0.0422089	0.0362266	0.0362266	0.0512321	0.0512321	0.0512321	0.0512321	0.0154433	1.01076	-0.448248	-1.36438	-0.041405	-1.02912	0.0722917	1.05139
12693075	ENSBTAT00000049516	0.27036	0.614405	119.148	7.08e-07	0.0148574	0.236537	0.637201	5.55618	5.61082	6.1118	5.0552	6.10801	5.00434	6.11558	5.10606	0.0743117	0.0743117	0.0714392	0.0714392	0.10103	0.10103	0.10103	0.10103	-0.0546442	-1.0386	1.05659	2.08002	-0.00756667	-1.00526	-0.101722	-1.07305
12754076	APOC4	0.0572879	0.815669	119.071	7.1e-07	0.0148993	3.19159	0.104319	7.84348	7.82329	7.9865	7.68027	7.97153	7.71543	8.00147	7.64511	0.0596546	0.0596546	0.0444548	0.0444548	0.0628685	0.0628685	0.0628685	0.0628685	0.0201925	1.01409	0.306229	1.23647	-0.0299433	-1.02097	0.0703283	1.04996
12709003	GRK1	0.176997	0.682865	118.934	7.14e-07	0.0149833	0.355419	0.564312	7.66703	7.70812	7.26135	8.1138	7.2175	8.11655	7.3052	8.11105	0.0690758	0.0690758	0.0625556	0.0625556	0.0884669	0.0884669	0.0884669	0.0884669	-0.0410983	-1.0289	-0.852448	-1.80556	-0.0876983	-1.06267	0.00550167	1.00382
12774335	ALPI	0.0438114	0.838407	118.892	7.15e-07	0.0150043	3.71513	0.0827805	5.20012	5.16701	5.54588	4.82125	5.49838	4.90185	5.59337	4.74064	0.111859	0.111859	0.0857927	0.0857927	0.121329	0.121329	0.121329	0.121329	0.0331117	1.02322	0.724628	1.65247	-0.0949817	-1.06805	0.161205	1.11822
12880562	MAPK9	0.775235	0.399269	118.793	7.18e-07	0.0150672	4.82641	0.052716	11.3058	11.1924	10.9255	11.5728	10.9169	11.6947	10.934	11.4508	0.0910579	0.0910579	0.0709046	0.0709046	0.100274	0.100274	0.100274	0.100274	0.113383	1.08176	-0.647267	-1.5662	-0.0170833	-1.01191	0.24385	1.18415
12840828	PYGO2	0.309414	0.590269	118.781	7.18e-07	0.0150672	0.14809	0.708425	7.40774	7.3767	7.07288	7.71157	7.07712	7.73836	7.06863	7.68477	0.0394603	0.0394603	0.0404613	0.0404613	0.057221	0.057221	0.057221	0.057221	0.0310417	1.02175	-0.638688	-1.55691	0.00849	1.0059	0.0535933	1.03785
12894451	ENTPD4	0.840177	0.38092	118.489	7.27e-07	0.0152561	0.608838	0.453299	10.6807	10.5603	10.2224	11.0185	10.2541	11.1073	10.1908	10.9298	0.0929201	0.0929201	0.0751947	0.0751947	0.106341	0.106341	0.106341	0.106341	0.120451	1.08707	-0.796092	-1.73639	0.063385	1.04491	0.177517	1.13094
12794557	UBA7	0.250529	0.627534	118.382	7.3e-07	0.0153191	0.0245612	0.878584	8.08707	8.12129	7.77282	8.43554	7.75094	8.4232	7.7947	8.44788	0.0483468	0.0483468	0.0457844	0.0457844	0.064749	0.064749	0.064749	0.064749	-0.0342225	-1.024	-0.662722	-1.58307	-0.0437683	-1.0308	-0.0246767	-1.01725
12765398	PRR11	1.06335	0.326747	118.345	7.31e-07	0.01534	6.0569	0.0336145	5.5	5.40634	5.10726	5.79908	5.23234	5.76766	4.98217	5.83051	0.0642251	0.0642251	0.0554393	0.0554393	0.078403	0.078403	0.078403	0.078403	0.0936608	1.06707	-0.691829	-1.61533	0.250173	1.18935	-0.0628517	-1.04453
12765314	COASY	9.69702	0.0109855	118.018	7.4e-07	0.0155289	0.00507525	0.944611	7.16976	7.39152	6.86002	7.70126	6.7519	7.58762	6.96814	7.81491	0.0503569	0.0503569	0.0526025	0.0526025	0.0743912	0.0743912	0.0743912	0.0743912	-0.221765	-1.16616	-0.841243	-1.79159	-0.216248	-1.16171	-0.227282	-1.17063
12813548	ACSM3	0.495916	0.497371	117.884	7.44e-07	0.0156128	4.53685	0.0590225	7.67047	7.77512	7.36246	8.08314	7.23944	8.1015	7.48547	8.06477	0.105074	0.105074	0.0813741	0.0813741	0.11508	0.11508	0.11508	0.11508	-0.104644	-1.07523	-0.720677	-1.64796	-0.246025	-1.18594	0.0367367	1.02579
12763739	ERAL1	0.355036	0.564518	117.841	7.45e-07	0.0156338	0.45214	0.516556	8.33591	8.40208	7.78636	8.95164	7.71719	8.95464	7.85553	8.94863	0.0785194	0.0785194	0.0772229	0.0772229	0.10921	0.10921	0.10921	0.10921	-0.066165	-1.04693	-1.16528	-2.24276	-0.138345	-1.10064	0.006015	1.00418
12782280	ABCA12	1.0951	0.319979	117.638	7.51e-07	0.0157597	0.0398149	0.845842	6.34212	6.29932	6.03741	6.60403	6.0536	6.63065	6.02122	6.57742	0.0289219	0.0289219	0.0331744	0.0331744	0.0469157	0.0469157	0.0469157	0.0469157	0.0428025	1.03011	-0.566621	-1.48105	0.0323783	1.0227	0.0532267	1.03758
12856550	PIM3	0.159553	0.697967	117.611	7.52e-07	0.0157807	0.131408	0.724521	7.48667	7.52899	7.11974	7.89591	7.08561	7.88772	7.15388	7.9041	0.0749212	0.0749212	0.0639308	0.0639308	0.0904118	0.0904118	0.0904118	0.0904118	-0.0423225	-1.02977	-0.776164	-1.71257	-0.0682667	-1.04846	-0.0163783	-1.01142
12886608	SHC2	0.0716612	0.794374	116.759	7.78e-07	0.0163263	6.54208	0.0284829	8.11319	8.13394	7.83171	8.41542	7.75225	8.47413	7.91116	8.35671	0.054808	0.054808	0.0472387	0.0472387	0.0668056	0.0668056	0.0668056	0.0668056	-0.0207492	-1.01449	-0.583711	-1.4987	-0.158918	-1.11645	0.11742	1.08479
12723845	NKAIN3	0.389664	0.546452	116.419	7.89e-07	0.0165572	0.0757205	0.788785	6.30207	6.34547	5.83668	6.81087	5.80255	6.80159	5.8708	6.82015	0.0491658	0.0491658	0.0569793	0.0569793	0.0805809	0.0805809	0.0805809	0.0805809	-0.0434033	-1.03054	-0.97419	-1.96454	-0.0682483	-1.04844	-0.0185583	-1.01295
12852834	HECW1	0.248175	0.629137	116.336	7.91e-07	0.0165991	0.384391	0.549129	6.97389	6.94263	7.15469	6.76183	7.15903	6.78875	7.15035	6.73491	0.0443694	0.0443694	0.0362767	0.0362767	0.0513029	0.0513029	0.0513029	0.0513029	0.0312592	1.0219	0.392864	1.313	0.00867667	1.00603	0.0538417	1.03803
12749790	COX6B2	0.277449	0.609863	116.185	7.96e-07	0.0167041	0.188539	0.673355	7.0186	7.04783	7.52439	6.54203	7.48999	6.5472	7.55879	6.53686	0.039245	0.039245	0.0533531	0.0533531	0.0754527	0.0754527	0.0754527	0.0754527	-0.0292342	-1.02047	0.982356	1.97569	-0.0688067	-1.04885	0.0103383	1.00719
12780828	CNPPD1	2.80084	0.125159	116.1	7.99e-07	0.016767	1.78604	0.21102	9.48011	9.32131	9.02759	9.77383	9.06072	9.8995	8.99447	9.64815	0.0670955	0.0670955	0.0587367	0.0587367	0.0830663	0.0830663	0.0830663	0.0830663	0.158801	1.11636	-0.746231	-1.6774	0.066245	1.04699	0.251357	1.19033
12804225	C23H6orf201	0.000998276	0.975416	116.061	8e-07	0.016788	1.90505	0.197586	5.91547	5.91751	5.64442	6.18856	5.60854	6.22241	5.68029	6.15472	0.045506	0.045506	0.0409047	0.0409047	0.057848	0.057848	0.057848	0.057848	-0.00203333	-1.00141	-0.544147	-1.45816	-0.0717483	-1.05099	0.0676817	1.04803
12736903	SMG7	6.0849	0.0332891	116.014	8.01e-07	0.016809	0.137229	0.718777	11.063	10.9008	10.624	11.3398	10.6928	11.4332	10.5553	11.2464	0.046481	0.046481	0.0467354	0.0467354	0.0660938	0.0660938	0.0660938	0.0660938	0.16215	1.11895	-0.71575	-1.64234	0.137533	1.10002	0.186767	1.13821
12789871	C21H14orf79	1.11091	0.316685	115.995	8.02e-07	0.01683	0.202807	0.66207	7.95505	8.05269	7.60532	8.40242	7.53984	8.37027	7.6708	8.43457	0.0654993	0.0654993	0.059283	0.059283	0.0838388	0.0838388	0.0838388	0.0838388	-0.0976317	-1.07002	-0.797102	-1.73761	-0.130962	-1.09502	-0.0643017	-1.04558
12741501	ICMT	9.45208	0.0117519	115.863	8.06e-07	0.0169139	0.603139	0.45536	9.26162	8.95847	8.50261	9.71748	8.69801	9.82523	8.3072	9.60973	0.0697242	0.0697242	0.0749357	0.0749357	0.105975	0.105975	0.105975	0.105975	0.303153	1.23384	-1.21488	-2.32121	0.390807	1.31113	0.2155	1.16111
12776148	DDOST	0.513902	0.489859	115.668	8.13e-07	0.0170608	2.6969	0.131575	10.8889	11.0046	10.578	11.3155	10.5764	11.2013	10.5796	11.4296	0.11419	0.11419	0.0877211	0.0877211	0.124056	0.124056	0.124056	0.124056	-0.115767	-1.08355	-0.737417	-1.66719	-0.00316667	-1.0022	-0.228367	-1.17151
12897095	MAP3K4	1.09205	0.32062	115.41	8.21e-07	0.0172287	0.978489	0.345902	10.6522	10.4464	10.1398	10.9588	10.2804	11.024	9.99914	10.8936	0.139286	0.139286	0.105609	0.105609	0.149354	0.149354	0.149354	0.149354	0.205847	1.15336	-0.819017	-1.7642	0.28126	1.21526	0.130433	1.09462
12737682	C16H1orf53	0.118132	0.738186	115.315	8.24e-07	0.0172916	0.227145	0.643892	7.55622	7.53294	7.23996	7.84921	7.23808	7.87437	7.24183	7.82405	0.0479012	0.0479012	0.0441813	0.0441813	0.0624818	0.0624818	0.0624818	0.0624818	0.0232833	1.01627	-0.609253	-1.52547	-0.00375667	-1.00261	0.0503233	1.0355
12729509	RNF141	0.0759341	0.788495	114.326	8.58e-07	0.0180051	3.71216	0.0828862	11.0253	11.126	10.5554	11.596	10.4112	11.6394	10.6995	11.5526	0.258528	0.258528	0.189173	0.189173	0.267531	0.267531	0.267531	0.267531	-0.100749	-1.07233	-1.04063	-2.05713	-0.288265	-1.22117	0.0867667	1.06199
12738487	NCF2	0.374879	0.554023	114.108	8.65e-07	0.018152	1.41144	0.262268	5.909	5.95675	5.6702	6.19555	5.61711	6.20088	5.72329	6.19021	0.0551507	0.0551507	0.0461027	0.0461027	0.0651991	0.0651991	0.0651991	0.0651991	-0.0477542	-1.03365	-0.525344	-1.43928	-0.106182	-1.07638	0.0106733	1.00743
12847844	LELP1	1.20506	0.29804	113.942	8.71e-07	0.0182779	5.37e-05	0.994297	6.70654	6.61373	6.24499	7.07529	6.2911	7.12197	6.19887	7.0286	0.0597794	0.0597794	0.0574404	0.0574404	0.081233	0.081233	0.081233	0.081233	0.092805	1.06644	-0.8303	-1.77806	0.092235	1.06602	0.093375	1.06686
12882406	LOC787932	0.14565	0.710711	113.609	8.83e-07	0.0185298	4.83196	0.0526035	6.09132	6.12168	5.49866	6.71434	5.60884	6.57381	5.38849	6.85488	0.056248	0.056248	0.0695272	0.0695272	0.0983263	0.0983263	0.0983263	0.0983263	-0.0303583	-1.02127	-1.21568	-2.3225	0.220353	1.16502	-0.28107	-1.2151
12899255	LOC100336714	0.00156878	0.969185	113.395	8.91e-07	0.0186976	5.13203	0.0469361	9.6626	9.66775	9.38167	9.94868	9.31878	10.0064	9.44456	9.89095	0.0920604	0.0920604	0.0703304	0.0703304	0.0994622	0.0994622	0.0994622	0.0994622	-0.00515667	-1.00358	-0.567008	-1.48145	-0.125782	-1.0911	0.115468	1.08333
12830642	SPDYC	0.0615218	0.809126	113.383	8.91e-07	0.0186976	0.221207	0.648212	5.89086	5.91508	6.29881	5.50713	6.26922	5.51251	6.3284	5.50176	0.0690327	0.0690327	0.0613572	0.0613572	0.0867722	0.0867722	0.0867722	0.0867722	-0.024215	-1.01693	0.79168	1.73109	-0.0591833	-1.04188	0.0107533	1.00748
12862948	LOC783027	0.374205	0.554373	113.394	8.91e-07	0.0186976	0.072782	0.792814	6.52771	6.47307	6.08507	6.91571	6.10187	6.95355	6.06827	6.87787	0.0631531	0.0631531	0.0592902	0.0592902	0.0838491	0.0838491	0.0838491	0.0838491	0.0546342	1.0386	-0.830642	-1.77848	0.03359	1.02356	0.0756783	1.05386
12784994	SLC38A9	0.902931	0.364397	113.026	9.04e-07	0.0189704	4.12615	0.0696541	8.12899	8.04417	7.7791	8.39407	7.76276	8.49523	7.79544	8.29291	0.0631159	0.0631159	0.053182	0.053182	0.0752106	0.0752106	0.0752106	0.0752106	0.0848167	1.06055	-0.61497	-1.53153	-0.0326833	-1.02291	0.202317	1.15054
12891356	UBE2R2	1.8925	0.198949	113.024	9.05e-07	0.0189914	0.804943	0.390708	12.718	12.5887	12.0508	13.2559	12.1662	13.2697	11.9353	13.2421	0.0664437	0.0664437	0.0736186	0.0736186	0.104112	0.104112	0.104112	0.104112	0.129267	1.09374	-1.2051	-2.30553	0.230967	1.17362	0.0275667	1.01929
12684241	CPB1	0.515742	0.489102	112.631	9.19e-07	0.0192852	6.52767	0.028621	7.15708	7.20439	6.84237	7.5191	6.73726	7.5769	6.94749	7.4613	0.0465857	0.0465857	0.0458435	0.0458435	0.0648325	0.0648325	0.0648325	0.0648325	-0.0473133	-1.03334	-0.67673	-1.59851	-0.21023	-1.15687	0.115603	1.08343
12762454	ACE	0.344166	0.57044	112.62	9.2e-07	0.0193062	3.69112	0.083639	6.6198	6.70669	6.01626	7.31022	5.85569	7.38391	6.17684	7.23654	0.10473	0.10473	0.0959216	0.0959216	0.135654	0.135654	0.135654	0.135654	-0.08689	-1.06208	-1.29396	-2.452	-0.321147	-1.24932	0.147367	1.10755
12689805	SDR39U1	0.175644	0.684004	112.447	9.26e-07	0.0194321	0.672133	0.431416	8.47746	8.43044	8.04544	8.86247	8.10053	8.8544	7.99034	8.87054	0.0793367	0.0793367	0.0680536	0.0680536	0.0962423	0.0962423	0.0962423	0.0962423	0.0470225	1.03313	-0.817033	-1.76178	0.11019	1.07937	-0.016145	-1.01125
12880990	LOC538435	0.154145	0.702844	112.183	9.36e-07	0.019642	4.47747	0.0604287	6.058	6.07837	6.37202	5.76435	6.42253	5.69347	6.32151	5.83524	0.0366929	0.0366929	0.0386792	0.0386792	0.0547006	0.0547006	0.0547006	0.0547006	-0.0203733	-1.01422	0.607667	1.52379	0.101027	1.07254	-0.141773	-1.10326
12703022	LCN6	2.62423	0.136312	112.069	9.41e-07	0.0197469	2.08445	0.179394	9.14439	9.2205	9.39582	8.96908	9.32866	8.96012	9.46297	8.97804	0.0332227	0.0332227	0.0309532	0.0309532	0.0437745	0.0437745	0.0437745	0.0437745	-0.0761117	-1.05417	0.426733	1.34419	-0.13431	-1.09757	-0.0179133	-1.01249
12869408	LOC788210	1.98991	0.188692	110.849	9.9e-07	0.0207752	1.36191	0.270282	6.65137	6.5175	6.12053	7.04835	6.23888	7.06386	6.00217	7.03284	0.0671025	0.0671025	0.0647524	0.0647524	0.0915737	0.0915737	0.0915737	0.0915737	0.133866	1.09723	-0.927822	-1.9024	0.236708	1.1783	0.0310233	1.02174
12838481	RHBDL2	0.423793	0.529725	110.754	9.93e-07	0.0208381	4.7226	0.0548767	6.68657	6.64404	6.9626	6.36801	7.04526	6.32789	6.87994	6.40813	0.0461977	0.0461977	0.0431872	0.0431872	0.061076	0.061076	0.061076	0.061076	0.0425317	1.02992	0.59459	1.51004	0.165312	1.12141	-0.0802483	-1.0572
12880384	FBXW9	0.803867	0.391013	110.747	9.94e-07	0.0208591	0.0858179	0.775551	6.66107	6.58987	6.25838	6.99256	6.3042	7.01795	6.21256	6.96718	0.056151	0.056151	0.0528513	0.0528513	0.0747431	0.0747431	0.0747431	0.0747431	0.0711975	1.05059	-0.734184	-1.66346	0.091635	1.06558	0.05076	1.03581
12837775	LOC511494	0.104286	0.753397	110.648	9.98e-07	0.020943	0.874101	0.371849	8.11516	8.09276	8.36397	7.84396	8.39828	7.83205	8.32965	7.85586	0.0490644	0.0490644	0.0425985	0.0425985	0.0602433	0.0602433	0.0602433	0.0602433	0.0224075	1.01565	0.520011	1.43397	0.0686267	1.04872	-0.0238117	-1.01664
12718089	DNAJC5	1.18762	0.301374	110.528	1e-06	0.020985	2.41609	0.151146	9.51242	9.34166	8.84862	10.0055	9.01952	10.0053	8.67773	10.0056	0.110793	0.110793	0.0957315	0.0957315	0.135385	0.135385	0.135385	0.135385	0.170752	1.12564	-1.15684	-2.22968	0.34179	1.26733	-0.00028667	-1.0002
12716682	TMEM74B	0.247538	0.629571	110.387	1.01e-06	0.0211949	5.16343	0.0463875	6.95535	6.9153	6.70894	7.16171	6.77793	7.13277	6.63995	7.19064	0.0569285	0.0569285	0.0456584	0.0456584	0.0645707	0.0645707	0.0645707	0.0645707	0.0400558	1.02815	-0.452764	-1.36866	0.137978	1.10036	-0.0578667	-1.04093
12699868	LOC513584	0.00337593	0.954811	110.477	1.01e-06	0.0211949	0.840878	0.380729	7.5166	7.52251	7.85661	7.1825	7.88306	7.15014	7.83016	7.21487	0.0719548	0.0719548	0.0601419	0.0601419	0.0850535	0.0850535	0.0850535	0.0850535	-0.0059125	-1.00411	0.674103	1.5956	0.0528983	1.03735	-0.0647233	-1.04588
12862598	SMCO3	1.76861	0.213089	110.288	1.01e-06	0.0211949	0.0166653	0.899843	6.66108	6.53916	6.89037	6.30987	6.94777	6.3744	6.83298	6.24534	0.0648291	0.0648291	0.0535282	0.0535282	0.0757004	0.0757004	0.0757004	0.0757004	0.121927	1.08819	0.580499	1.49537	0.114792	1.08282	0.129063	1.09358
12723118	SOX17	4.51666	0.0594959	110.239	1.02e-06	0.0214047	0.0308489	0.864083	6.60514	6.77524	6.28472	7.09567	6.20645	7.00383	6.36299	7.1875	0.0565967	0.0565967	0.0556146	0.0556146	0.078651	0.078651	0.078651	0.078651	-0.170104	-1.12514	-0.810951	-1.75437	-0.156538	-1.11461	-0.18367	-1.13577
12902786	LOC100337493	0.0225649	0.883581	109.776	1.03e-06	0.0216146	1.96441	0.191309	6.34376	6.35276	6.57439	6.12213	6.53964	6.14788	6.60914	6.09638	0.0423615	0.0423615	0.0369196	0.0369196	0.0522122	0.0522122	0.0522122	0.0522122	-0.00899917	-1.00626	0.452259	1.36818	-0.0694983	-1.04935	0.0515	1.03634
12730540	KDELC2	0.316142	0.586317	109.883	1.03e-06	0.0216146	1.61e-05	0.99688	8.89969	8.7978	8.17662	9.52088	8.22731	9.57208	8.12593	9.46967	0.12814	0.12814	0.111001	0.111001	0.156979	0.156979	0.156979	0.156979	0.101892	1.07318	-1.34426	-2.53899	0.101378	1.0728	0.102407	1.07356
12728245	GLB1L2	0.572392	0.46676	109.594	1.04e-06	0.0218244	0.503831	0.49404	7.09246	7.11846	7.28214	6.92877	7.28112	6.90379	7.28316	6.95375	0.0242995	0.0242995	0.0240847	0.0240847	0.0340609	0.0340609	0.0340609	0.0340609	-0.0259992	-1.01818	0.353364	1.27754	-0.00204	-1.00142	-0.0499583	-1.03524
12907709	PRAF2	1.10555	0.317796	109.481	1.05e-06	0.0220342	1.08958	0.321141	8.47811	8.35998	7.7994	9.03869	7.92028	9.03594	7.67852	9.04145	0.0794397	0.0794397	0.0816239	0.0816239	0.115434	0.115434	0.115434	0.115434	0.118125	1.08532	-1.2393	-2.36083	0.241758	1.18243	-0.00550833	-1.00383
12881969	ZFR2	0.346756	0.569017	109.35	1.05e-06	0.0220342	0.211941	0.655098	6.45777	6.43134	6.72146	6.16765	6.72249	6.19306	6.72044	6.14224	0.0317433	0.0317433	0.0347136	0.0347136	0.0490925	0.0490925	0.0490925	0.0490925	0.026435	1.01849	0.553815	1.46796	0.00205333	1.00142	0.0508167	1.03585
12740020	LOC526769	3.95157	0.0748875	109.519	1.05e-06	0.0220342	0.066393	0.801888	7.3173	7.50058	6.98338	7.8345	6.88127	7.75334	7.0855	7.91566	0.0651943	0.0651943	0.0614714	0.0614714	0.0869337	0.0869337	0.0869337	0.0869337	-0.183278	-1.13546	-0.851116	-1.8039	-0.204233	-1.15207	-0.162322	-1.11909
12856449	KRT1	0.060949	0.809997	108.948	1.07e-06	0.0224539	1.51078	0.247157	7.68158	7.70228	7.28176	8.10209	7.22311	8.14004	7.34041	8.06414	0.0592792	0.0592792	0.0574558	0.0574558	0.0812548	0.0812548	0.0812548	0.0812548	-0.0206967	-1.01445	-0.820327	-1.76581	-0.117297	-1.0847	0.0759033	1.05402
12842459	LOC100337426	0.811605	0.388828	109.059	1.07e-06	0.0224539	0.949514	0.352825	19.0958	19.1532	18.7914	19.4576	18.7316	19.46	18.8511	19.4552	0.0450008	0.0450008	0.0450564	0.0450564	0.0637194	0.0637194	0.0637194	0.0637194	-0.0573333	-1.04054	-0.66625	-1.58694	-0.1195	-1.08636	0.00483333	1.00336
12728324	LOC520778	0.218718	0.650044	109.016	1.07e-06	0.0224539	0.834082	0.382586	6.68354	6.64347	6.94385	6.38316	6.98841	6.37868	6.89929	6.38765	0.0605897	0.0605897	0.0505616	0.0505616	0.071505	0.071505	0.071505	0.071505	0.0400733	1.02817	0.560688	1.47497	0.0891167	1.06372	-0.00897	-1.00624
12734155	LOC100140960	0.420865	0.531121	108.841	1.08e-06	0.0226638	1.28973	0.282582	8.38409	8.42128	8.16413	8.64124	8.11956	8.64861	8.20869	8.63386	0.0405359	0.0405359	0.0366666	0.0366666	0.0518545	0.0518545	0.0518545	0.0518545	-0.03719	-1.02611	-0.477112	-1.39195	-0.0891267	-1.06373	0.0147467	1.01027
12899158	GJA10	2.56244	0.140513	108.234	1.1e-06	0.0230835	4.33566	0.0639587	7.08034	7.20254	6.80869	7.47419	6.681	7.47969	6.93638	7.46869	0.0539759	0.0539759	0.0497965	0.0497965	0.0704229	0.0704229	0.0704229	0.0704229	-0.122192	-1.08839	-0.665498	-1.58612	-0.255388	-1.19366	0.011005	1.00766
12712731	ALOX5AP	1.64266	0.22888	108.372	1.1e-06	0.0230835	1.08081	0.322999	6.32598	6.43367	6.15817	6.60148	6.08219	6.56977	6.23415	6.63319	0.0594165	0.0594165	0.0471011	0.0471011	0.0666111	0.0666111	0.0666111	0.0666111	-0.107695	-1.07751	-0.443312	-1.35972	-0.151967	-1.11108	-0.0634233	-1.04494
12730556	LOC100299686	0.902543	0.364496	108.4	1.1e-06	0.0230835	0.382474	0.550109	6.67344	6.59295	6.14677	7.11962	6.15812	7.18876	6.13542	7.05048	0.0599085	0.0599085	0.0630657	0.0630657	0.0891883	0.0891883	0.0891883	0.0891883	0.0804892	1.05738	-0.972854	-1.96272	0.0227017	1.01586	0.138277	1.10059
12903111	BMP15	0.183007	0.677868	108.244	1.1e-06	0.0230835	0.00701421	0.934907	5.89215	5.913	5.577	6.22815	5.56395	6.22035	5.59005	6.23596	0.0344689	0.0344689	0.039665	0.039665	0.0560948	0.0560948	0.0560948	0.0560948	-0.0208533	-1.01456	-0.65115	-1.57042	-0.026095	-1.01825	-0.0156117	-1.01088
12877897	MEF2BNB	0.0481825	0.830672	108.133	1.11e-06	0.0232934	0.22212	0.647543	9.86453	9.87297	9.69283	10.0447	9.68064	10.0484	9.70503	10.0409	0.0271964	0.0271964	0.0256126	0.0256126	0.0362217	0.0362217	0.0362217	0.0362217	-0.0084425	-1.00587	-0.351829	-1.27618	-0.0243883	-1.01705	0.00750333	1.00521
12800663	LOC783066	0.850579	0.378103	107.839	1.12e-06	0.0235032	0.0671138	0.800841	7.05254	7.08959	7.47188	6.67025	7.44336	6.66172	7.50041	6.67877	0.0284089	0.0284089	0.043512	0.043512	0.0615352	0.0615352	0.0615352	0.0615352	-0.0370533	-1.02602	0.801635	1.74308	-0.0570517	-1.04034	-0.017055	-1.01189
12759028	MT3	0.297026	0.597697	107.695	1.13e-06	0.023713	0.0470245	0.832684	7.52616	7.57289	7.041	8.05806	7.007	8.04532	7.07499	8.0708	0.060637	0.060637	0.0651127	0.0651127	0.0920833	0.0920833	0.0920833	0.0920833	-0.0467358	-1.03293	-1.01706	-2.02379	-0.0679883	-1.04825	-0.0254833	-1.01782
12710720	PROZ	0.975058	0.346711	107.628	1.13e-06	0.023713	0.0140973	0.907839	6.88138	6.98848	7.35667	6.51319	7.30795	6.45482	7.4054	6.57157	0.076696	0.076696	0.0677769	0.0677769	0.095851	0.095851	0.095851	0.095851	-0.107103	-1.07706	0.843475	1.79437	-0.09745	-1.06988	-0.116757	-1.08429
12881821	CAMSAP3	0.0542629	0.820504	107.257	1.15e-06	0.0241328	1.17578	0.303667	7.76262	7.74935	7.4405	8.07146	7.4141	8.11113	7.4669	8.0318	0.0402789	0.0402789	0.041703	0.041703	0.058977	0.058977	0.058977	0.058977	0.0132692	1.00924	-0.630964	-1.5486	-0.0527933	-1.03727	0.0793317	1.05653
12710899	GTF3A	0.00278869	0.958925	107.227	1.15e-06	0.0241328	0.530039	0.483289	9.60141	9.6064	9.29449	9.91332	9.31375	9.88907	9.27523	9.93756	0.0668168	0.0668168	0.0559025	0.0559025	0.079058	0.079058	0.079058	0.079058	-0.00499	-1.00346	-0.61883	-1.53563	0.0385183	1.02706	-0.0484983	-1.03419
12723933	SMPD5	2.53365	0.142527	107.195	1.16e-06	0.0243426	1.56093	0.239981	6.8165	6.91955	6.53095	7.2051	6.43875	7.19425	6.62315	7.21595	0.0457798	0.0457798	0.0459109	0.0459109	0.0649279	0.0649279	0.0649279	0.0649279	-0.103053	-1.07404	-0.674147	-1.59565	-0.184403	-1.13635	-0.0217033	-1.01516
12815400	RNPS1	0.078208	0.78544	106.934	1.17e-06	0.0245524	0.279306	0.608685	11.2492	11.2113	10.7175	11.743	10.7627	11.7357	10.6724	11.7503	0.095724	0.095724	0.0839046	0.0839046	0.118659	0.118659	0.118659	0.118659	0.0378583	1.02659	-1.02546	-2.03561	0.0902667	1.06457	-0.01455	-1.01014
12685330	AADACL2	12.9428	0.00486721	106.878	1.17e-06	0.0245524	0.271596	0.613608	5.92719	6.09069	5.7102	6.30768	5.61339	6.24099	5.80701	6.37437	0.0321356	0.0321356	0.0367611	0.0367611	0.0519881	0.0519881	0.0519881	0.0519881	-0.163499	-1.12	-0.597483	-1.51307	-0.193618	-1.14363	-0.13338	-1.09686
12716382	DIP2C	2.31715	0.158928	106.784	1.18e-06	0.0247623	0.641527	0.441773	10.9512	10.7601	10.3262	11.3852	10.4627	11.4397	10.1896	11.3307	0.0887557	0.0887557	0.0810218	0.0810218	0.114582	0.114582	0.114582	0.114582	0.191068	1.14161	-1.05903	-2.08354	0.273153	1.20845	0.108983	1.07847
12714343	UBE2C	0.730984	0.41258	106.775	1.18e-06	0.0247623	0.003527	0.953813	6.91092	6.86719	6.59465	7.18347	6.6182	7.20364	6.57109	7.1633	0.0361648	0.0361648	0.0382848	0.0382848	0.0541429	0.0541429	0.0541429	0.0541429	0.0437275	1.03077	-0.588823	-1.50402	0.0471117	1.03319	0.0403433	1.02836
12730037	IL18BP	0.535621	0.481053	106.55	1.19e-06	0.0249722	0.772076	0.400196	7.81267	7.74659	7.49846	8.0608	7.55544	8.06991	7.44149	8.05169	0.0638482	0.0638482	0.052728	0.052728	0.0745687	0.0745687	0.0745687	0.0745687	0.0660833	1.04687	-0.562335	-1.47666	0.113952	1.08219	0.018215	1.01271
12850876	SLC26A4	0.0694194	0.797533	106.287	1.2e-06	0.025182	0.129836	0.726096	6.26237	6.27467	6.11811	6.41894	6.1067	6.41805	6.12952	6.41983	0.0330081	0.0330081	0.027525	0.027525	0.0389262	0.0389262	0.0389262	0.0389262	-0.0122992	-1.00856	-0.300828	-1.23185	-0.0228133	-1.01594	-0.001785	-1.00124
12727168	MRPL17	0.345646	0.569626	106.315	1.2e-06	0.025182	0.00134585	0.971458	9.97173	9.89658	9.46443	10.4039	9.50368	10.4398	9.42518	10.368	0.0903944	0.0903944	0.0784914	0.0784914	0.111004	0.111004	0.111004	0.111004	0.0751575	1.05348	-0.939442	-1.91779	0.0785	1.05592	0.071815	1.05104
12756549	IL34	0.77529	0.399252	106.035	1.21e-06	0.0253919	4.36855	0.0631175	7.46376	7.5293	7.82254	7.17052	7.7236	7.20392	7.92148	7.13711	0.0526345	0.0526345	0.0488625	0.0488625	0.0691019	0.0691019	0.0691019	0.0691019	-0.0655417	-1.04648	0.652023	1.57137	-0.197887	-1.14702	0.0668033	1.04739
12833158	YIF1A	0.185329	0.675963	106.057	1.21e-06	0.0253919	0.492436	0.498849	10.1252	10.1879	9.36276	10.9503	9.38552	10.8649	9.34	11.0357	0.102915	0.102915	0.106004	0.106004	0.149912	0.149912	0.149912	0.149912	-0.0626567	-1.04439	-1.58755	-3.00539	0.04552	1.03206	-0.170833	-1.12571
12879418	RFESD	1.47856	0.251924	105.759	1.23e-06	0.0258116	1.05687	0.328155	6.85045	6.96017	7.31348	6.49714	7.29942	6.40147	7.32754	6.5928	0.0638083	0.0638083	0.0600922	0.0600922	0.0849833	0.0849833	0.0849833	0.0849833	-0.109727	-1.07902	0.816347	1.76094	-0.02812	-1.01968	-0.191333	-1.14182
12865964	DCP1B	0.404877	0.538872	105.741	1.23e-06	0.0258116	0.111489	0.745352	10.2822	10.1948	9.68791	10.7891	9.74949	10.8149	9.62632	10.7633	0.0971342	0.0971342	0.0870898	0.0870898	0.123164	0.123164	0.123164	0.123164	0.0874075	1.06246	-1.10122	-2.14536	0.123165	1.08912	0.05165	1.03645
12858142	WNK1	3.62176	0.0861817	105.608	1.24e-06	0.0260214	0.088142	0.772628	10.3038	10.0289	9.7194	10.6134	9.86975	10.7379	9.56905	10.4888	0.102132	0.102132	0.0843053	0.0843053	0.119226	0.119226	0.119226	0.119226	0.274877	1.20989	-0.893975	-1.85829	0.300703	1.23174	0.24905	1.18842
12910532	LOC783730	0.46546	0.510577	105.592	1.24e-06	0.0260214	0.0183412	0.894959	8.72988	8.76066	8.48299	9.00755	8.46415	8.99561	8.50184	9.01948	0.0319051	0.0319051	0.034065	0.034065	0.0481752	0.0481752	0.0481752	0.0481752	-0.0307833	-1.02157	-0.524553	-1.43849	-0.0376967	-1.02647	-0.02387	-1.01668
12890347	RAN	0.40204	0.54027	105.315	1.25e-06	0.0262313	0.114007	0.742608	9.23992	9.30659	9.62615	8.92037	9.60443	8.87542	9.64788	8.96531	0.07435	0.07435	0.0628207	0.0628207	0.0888419	0.0888419	0.0888419	0.0888419	-0.06667	-1.0473	0.705785	1.63103	-0.0434483	-1.03057	-0.0898917	-1.06429
12751205	LRRC36	0.180882	0.679623	105.427	1.25e-06	0.0262313	0.00339139	0.954708	5.57941	5.60352	6.02777	5.15516	6.01324	5.14558	6.0423	5.16474	0.0400949	0.0400949	0.0510825	0.0510825	0.0722416	0.0722416	0.0722416	0.0722416	-0.0241158	-1.01686	0.872607	1.83097	-0.029065	-1.02035	-0.0191667	-1.01337
12713148	ENSBTAT00000063113	1.49739	0.249124	105.185	1.26e-06	0.0264411	0.0336715	0.858075	6.8467	6.91267	7.20679	6.55258	7.17966	6.51374	7.23393	6.59142	0.038122	0.038122	0.0417597	0.0417597	0.0590572	0.0590572	0.0590572	0.0590572	-0.0659717	-1.04679	0.654212	1.57376	-0.0542667	-1.03833	-0.0776767	-1.05532
12752422	LOC525820	0.240982	0.634091	105.095	1.27e-06	0.0266509	0.518411	0.488008	5.82703	5.87987	5.53023	6.17668	5.48111	6.17296	5.57935	6.18039	0.0761088	0.0761088	0.0623728	0.0623728	0.0882084	0.0882084	0.0882084	0.0882084	-0.0528375	-1.0373	-0.646449	-1.56531	-0.09824	-1.07047	-0.007435	-1.00517
12897835	ATG5	1.11299	0.316254	104.218	1.31e-06	0.0274904	1.14405	0.309936	12.057	11.8878	11.5502	12.3946	11.5905	12.5234	11.5098	12.2658	0.11339	0.11339	0.0902175	0.0902175	0.127587	0.127587	0.127587	0.127587	0.169175	1.12442	-0.844442	-1.79557	0.0807	1.05753	0.25765	1.19553
12754378	DYNLRB2	5.81581	0.0365833	104.325	1.31e-06	0.0274904	0.517441	0.488405	6.30168	6.5265	6.95685	5.87134	6.88266	5.72071	7.03103	6.02198	0.0659197	0.0659197	0.0706851	0.0706851	0.0999638	0.0999638	0.0999638	0.0999638	-0.22482	-1.16863	1.0855	2.12212	-0.148372	-1.10832	-0.301268	-1.23223
12839343	NEU4	0.154237	0.70276	104.282	1.31e-06	0.0274904	0.324265	0.58162	5.47569	5.46167	5.08654	5.85082	5.07224	5.87914	5.10084	5.8225	0.0252369	0.0252369	0.0414583	0.0414583	0.0586309	0.0586309	0.0586309	0.0586309	0.0140167	1.00976	-0.764278	-1.69852	-0.0286017	-1.02002	0.056635	1.04004
12834915	CYBASC3	0.0142894	0.907216	104.164	1.32e-06	0.0277002	7.93353	0.0182653	8.27081	8.25201	7.90301	8.6198	8.01132	8.5303	7.7947	8.70931	0.111218	0.111218	0.0861269	0.0861269	0.121802	0.121802	0.121802	0.121802	0.0188017	1.01312	-0.716797	-1.64353	0.216622	1.16201	-0.179018	-1.13211
12855751	TRPV6	3.68981	0.0836859	104.179	1.32e-06	0.0277002	6.87084	0.0255438	6.86861	7.00496	7.19404	6.67954	7.0598	6.67743	7.32828	6.68165	0.0501924	0.0501924	0.0435301	0.0435301	0.0615609	0.0615609	0.0615609	0.0615609	-0.13635	-1.09912	0.514502	1.4285	-0.26848	-1.20454	-0.00422	-1.00293
12735049	MASP2	0.00289108	0.958178	103.786	1.34e-06	0.0281199	6.57259	0.0281934	7.72899	7.72389	7.90175	7.55114	7.86018	7.5978	7.94331	7.50448	0.0670256	0.0670256	0.0504214	0.0504214	0.0713066	0.0713066	0.0713066	0.0713066	0.00509667	1.00354	0.350605	1.2751	-0.0831333	-1.05932	0.0933267	1.06683
12880696	FAM151B	0.823356	0.385545	103.776	1.34e-06	0.0281199	4.20579	0.0674176	9.25612	9.13535	8.71656	9.67491	8.68048	9.83177	8.75264	9.51806	0.0941177	0.0941177	0.0814962	0.0814962	0.115253	0.115253	0.115253	0.115253	0.120776	1.08732	-0.958353	-1.94309	-0.072155	-1.05129	0.313707	1.2429
12838795	KANK4	0.0362174	0.852875	103.308	1.37e-06	0.0287494	3.44941	0.092932	6.97047	6.95324	6.6334	7.29031	6.582	7.35894	6.6848	7.22167	0.0640256	0.0640256	0.0556229	0.0556229	0.0786626	0.0786626	0.0786626	0.0786626	0.0172317	1.01202	-0.656903	-1.57669	-0.102803	-1.07386	0.137267	1.09982
12902753	LOC618701	5.96286	0.0347361	103.308	1.37e-06	0.0287494	1.92172	0.195796	5.92782	6.17874	6.33555	5.77101	6.24859	5.60706	6.42251	5.93497	0.0726586	0.0726586	0.0584028	0.0584028	0.082594	0.082594	0.082594	0.082594	-0.250917	-1.18996	0.564538	1.47891	-0.17392	-1.12812	-0.327913	-1.2552
12728403	OR4C15	1.47991	0.251722	103.363	1.37e-06	0.0287494	0.459958	0.513031	5.55022	5.65079	6.07688	5.12413	6.05837	5.04207	6.09539	5.2062	0.0584574	0.0584574	0.062483	0.062483	0.0883643	0.0883643	0.0883643	0.0883643	-0.100571	-1.0722	0.952747	1.93556	-0.037015	-1.02599	-0.164127	-1.12049
12752156	PTPRH	1.38604	0.266335	103.16	1.38e-06	0.0289593	2.17321	0.171204	6.43598	6.33916	6.65383	6.12132	6.74088	6.13108	6.56677	6.11156	0.0581501	0.0581501	0.0487638	0.0487638	0.0689624	0.0689624	0.0689624	0.0689624	0.0968175	1.06941	0.532504	1.44644	0.174107	1.12827	0.0195283	1.01363
12680954	GP5	0.0124574	0.913339	103.061	1.38e-06	0.0289593	0.687765	0.426278	6.68181	6.67222	6.94329	6.41074	6.92633	6.43729	6.96025	6.3842	0.0607403	0.0607403	0.0503255	0.0503255	0.071171	0.071171	0.071171	0.071171	0.0095875	1.00667	0.532546	1.44648	-0.0339167	-1.02379	0.0530917	1.03749
12793035	LOC531169	0.54123	0.478824	103.061	1.38e-06	0.0289593	0.138937	0.717119	6.09584	6.15975	5.63446	6.62112	5.62062	6.57105	5.64831	6.67119	0.0614307	0.0614307	0.0651791	0.0651791	0.0921771	0.0921771	0.0921771	0.0921771	-0.0639133	-1.0453	-0.986657	-1.98159	-0.0276867	-1.01938	-0.10014	-1.07188
12841340	FAM212B	0.448918	0.518021	103	1.39e-06	0.0291692	3.88333	0.0770656	7.86136	7.82781	8.14139	7.54778	8.21579	7.50692	8.06699	7.58864	0.0354004	0.0354004	0.038495	0.038495	0.0544402	0.0544402	0.0544402	0.0544402	0.0335433	1.02352	0.59361	1.50902	0.148805	1.10865	-0.0817183	-1.05828
12679097	TMEM41A	1.62456	0.231277	103.016	1.39e-06	0.0291692	1.48834	0.250463	8.33618	8.2334	7.83413	8.73545	7.93968	8.73267	7.72857	8.73823	0.0570175	0.0570175	0.0599749	0.0599749	0.0848173	0.0848173	0.0848173	0.0848173	0.102776	1.07384	-0.901319	-1.86777	0.211113	1.15758	-0.00556167	-1.00386
12816276	SLX1A	0.770053	0.400792	102.975	1.39e-06	0.0291692	0.0399004	0.845679	8.07225	7.99872	7.56703	8.50394	7.59457	8.54992	7.53949	8.45796	0.0592481	0.0592481	0.0623399	0.0623399	0.0881619	0.0881619	0.0881619	0.0881619	0.0735275	1.05229	-0.936908	-1.91442	0.055085	1.03892	0.09197	1.06582
12797272	UCN2	1.06434	0.326534	102.811	1.4e-06	0.029379	3.47615	0.0918426	6.20247	6.11423	6.42861	5.88809	6.52242	5.88251	6.33479	5.89366	0.0604793	0.0604793	0.0503915	0.0503915	0.0712643	0.0712643	0.0712643	0.0712643	0.0882392	1.06307	0.540517	1.45449	0.187628	1.13889	-0.01115	-1.00776
12753020	LIN37	0.775063	0.399319	102.834	1.4e-06	0.029379	0.0314462	0.862789	8.66135	8.81963	8.29659	9.18439	8.20968	9.11301	8.38349	9.25577	0.12713	0.12713	0.0999858	0.0999858	0.141401	0.141401	0.141401	0.141401	-0.158282	-1.11596	-0.887802	-1.85035	-0.173807	-1.12803	-0.142757	-1.10401
12794190	SPINK8	0.0926351	0.767093	102.791	1.4e-06	0.029379	0.00388014	0.951559	6.79476	6.78173	6.47024	7.10624	6.47871	7.1108	6.46178	7.10168	0.0302662	0.0302662	0.0379708	0.0379708	0.0536989	0.0536989	0.0536989	0.0536989	0.0130275	1.00907	-0.635994	-1.55401	0.016935	1.01181	0.00912	1.00634
12877681	AES	0.052474	0.82343	102.857	1.4e-06	0.029379	3.96e-05	0.995104	14.6121	14.651	13.8456	15.4175	13.8257	15.3985	13.8656	15.4364	0.120001	0.120001	0.114914	0.114914	0.162513	0.162513	0.162513	0.162513	-0.038875	-1.02731	-1.57184	-2.97284	-0.03985	-1.02801	-0.0379	-1.02662
12857478	CD63	0.00958222	0.923955	102.658	1.41e-06	0.0295888	10.0667	0.00994022	14.0604	14.0726	13.6573	14.4757	13.523	14.5977	13.7916	14.3537	0.0882479	0.0882479	0.0743304	0.0743304	0.105119	0.105119	0.105119	0.105119	-0.0122167	-1.0085	-0.818417	-1.76347	-0.2685	-1.20455	0.244067	1.18433
12729088	SERGEF	0.0974793	0.761289	102.619	1.41e-06	0.0295888	0.968598	0.348243	8.42367	8.45395	8.10301	8.77462	8.05524	8.7921	8.15077	8.75713	0.0685648	0.0685648	0.0587319	0.0587319	0.0830594	0.0830594	0.0830594	0.0830594	-0.0302742	-1.02121	-0.671611	-1.59285	-0.0955233	-1.06845	0.034975	1.02454
12800901	C23H6orf141	0.00490288	0.945558	102.681	1.41e-06	0.0295888	0.0121687	0.914345	7.71521	7.7213	8.086	7.35051	8.08695	7.34346	8.08504	7.35756	0.0615507	0.0615507	0.0566683	0.0566683	0.080141	0.080141	0.080141	0.080141	-0.006095	-1.00423	0.735487	1.66496	0.00191167	1.00133	-0.0141017	-1.00982
12801167	GUCA1A	0.89885	0.365438	102.535	1.42e-06	0.0297987	1.05937	0.32761	6.3018	6.21188	6.55161	5.96207	6.62653	5.97707	6.47669	5.94707	0.0670634	0.0670634	0.0556432	0.0556432	0.0786913	0.0786913	0.0786913	0.0786913	0.0899175	1.06431	0.589541	1.50477	0.149842	1.10945	0.0299933	1.02101
12733878	LOC783671	0.0141842	0.907557	102.154	1.44e-06	0.0302184	0.932189	0.357063	6.50261	6.49351	6.75403	6.24209	6.78303	6.22218	6.72503	6.26199	0.0540237	0.0540237	0.0458332	0.0458332	0.0648179	0.0648179	0.0648179	0.0648179	0.00909917	1.00633	0.511944	1.42597	0.0580033	1.04102	-0.039805	-1.02797
12864912	SHMT2	1.18716	0.301462	102.115	1.44e-06	0.0302184	0.563406	0.470184	9.83592	9.66706	9.20201	10.301	9.24563	10.4262	9.1584	10.1757	0.109591	0.109591	0.0946669	0.0946669	0.133879	0.133879	0.133879	0.133879	0.168868	1.12418	-1.09895	-2.14199	0.0872383	1.06233	0.250497	1.18962
12775638	FAM134A	0.00344087	0.954379	102.119	1.44e-06	0.0302184	0.473742	0.506923	9.99164	10.0018	9.35634	10.6372	9.30762	10.6757	9.40506	10.5986	0.123007	0.123007	0.107617	0.107617	0.152193	0.152193	0.152193	0.152193	-0.0102042	-1.0071	-1.28081	-2.42975	-0.0974417	-1.06987	0.0770333	1.05485
12895525	RRAGA	0.54815	0.476098	102.183	1.44e-06	0.0302184	0.00100544	0.975328	13.3052	13.2337	12.6372	13.9017	12.6709	13.9395	12.6034	13.864	0.0683193	0.0683193	0.0790322	0.0790322	0.111768	0.111768	0.111768	0.111768	0.0715333	1.05083	-1.26455	-2.40252	0.0675667	1.04795	0.0755	1.05373
12832775	PAG5	0.856436	0.376531	102.05	1.45e-06	0.0304283	2.71786	0.130248	7.26281	7.38925	6.86926	7.7828	6.88058	7.64503	6.85794	7.92056	0.0966138	0.0966138	0.0819243	0.0819243	0.115858	0.115858	0.115858	0.115858	-0.126445	-1.0916	-0.913538	-1.88366	0.02264	1.01582	-0.27553	-1.21044
12811798	TAF6	0.627978	0.44649	102.064	1.45e-06	0.0304283	1.8069	0.20858	8.7116	8.79404	8.14589	9.35975	8.02392	9.39929	8.26787	9.32022	0.07356	0.07356	0.079465	0.079465	0.112381	0.112381	0.112381	0.112381	-0.0824383	-1.05881	-1.21386	-2.31957	-0.243948	-1.18423	0.0790717	1.05634
12806868	LOC618052	0.276069	0.610741	101.8	1.46e-06	0.0306381	1.1348	0.311799	7.48468	7.43612	7.17777	7.74303	7.23189	7.73747	7.12365	7.74859	0.0653414	0.0653414	0.0540317	0.0540317	0.0764123	0.0764123	0.0764123	0.0764123	0.0485525	1.03423	-0.565261	-1.47966	0.108233	1.07791	-0.0111283	-1.00774
12828780	GDF2	0.00452358	0.947702	101.541	1.48e-06	0.0310578	2.63779	0.135411	6.85174	6.85736	6.4233	7.28581	6.48999	7.21349	6.3566	7.35813	0.0590854	0.0590854	0.0598093	0.0598093	0.0845831	0.0845831	0.0845831	0.0845831	-0.00562	-1.0039	-0.862515	-1.81821	0.133397	1.09687	-0.144637	-1.10545
12730503	LOC100140748	6.83141	0.0258761	101.488	1.49e-06	0.0312677	2.947	0.116794	5.94131	6.18281	6.67004	5.45408	6.44569	5.43693	6.8944	5.47122	0.0653361	0.0653361	0.0760041	0.0760041	0.107486	0.107486	0.107486	0.107486	-0.241503	-1.18222	1.21596	2.32296	-0.44871	-1.36482	-0.0342967	-1.02406
12775945	NINJ1	1.16153	0.30646	101.228	1.5e-06	0.0314775	2.95503	0.116356	6.47153	6.31802	6.09079	6.69875	6.11562	6.82745	6.06597	6.57006	0.100721	0.100721	0.0773641	0.0773641	0.109409	0.109409	0.109409	0.109409	0.153515	1.11228	-0.607958	-1.5241	0.0496417	1.03501	0.257388	1.19531
12700766	IL36A	7.00026	0.0244889	101.212	1.5e-06	0.0314775	0.016694	0.899757	6.70409	6.59382	6.96106	6.33685	7.0202	6.38797	6.90191	6.28572	0.0294708	0.0294708	0.0373723	0.0373723	0.0528524	0.0528524	0.0528524	0.0528524	0.110272	1.07943	0.624208	1.54136	0.118288	1.08545	0.102255	1.07345
12731639	OR5M9	4.58251	0.0579685	101.167	1.51e-06	0.0316873	2.47682	0.146612	5.46933	5.65235	5.06416	6.05751	4.89494	6.04371	5.23339	6.0713	0.0604552	0.0604552	0.065313	0.065313	0.0923666	0.0923666	0.0923666	0.0923666	-0.183021	-1.13526	-0.993344	-1.99079	-0.338448	-1.2644	-0.0275933	-1.01931
12793733	MOK	0.626082	0.447157	100.874	1.53e-06	0.032107	5.38859	0.0426757	6.29052	6.24776	6.50507	6.03321	6.58098	6.00006	6.42916	6.06636	0.0382112	0.0382112	0.0358029	0.0358029	0.050633	0.050633	0.050633	0.050633	0.0427583	1.03008	0.471858	1.38689	0.151817	1.11097	-0.0663	-1.04703
12685459	ESYT3	5.32448	0.0436941	100.79	1.53e-06	0.032107	3.5048	0.0906928	7.62924	7.79966	7.86918	7.55972	7.81283	7.44565	7.92553	7.67378	0.0522228	0.0522228	0.0400144	0.0400144	0.056589	0.056589	0.056589	0.056589	-0.170417	-1.12538	0.309464	1.23925	-0.11271	-1.08126	-0.228125	-1.17131
12845950	BT.50959	1.13445	0.311869	100.693	1.54e-06	0.0323169	5.69277	0.0382219	7.36673	7.47424	7.15806	7.6829	7.04191	7.69154	7.27421	7.67426	0.0713752	0.0713752	0.0568429	0.0568429	0.080388	0.080388	0.080388	0.080388	-0.107512	-1.07737	-0.524842	-1.43878	-0.232305	-1.17471	0.0172817	1.01205
12706360	SURF4	0.996109	0.341791	100.719	1.54e-06	0.0323169	1.37664	0.267863	9.5498	9.46531	9.17017	9.84494	9.25185	9.84774	9.08848	9.84214	0.0598577	0.0598577	0.0540522	0.0540522	0.0764414	0.0764414	0.0764414	0.0764414	0.0844867	1.06031	-0.674773	-1.59635	0.163375	1.1199	0.00559833	1.00389
12733471	LAMTOR1	1.32e-05	0.997169	100.488	1.55e-06	0.0325268	0.148441	0.708098	9.35492	9.35542	8.64381	10.0665	8.61623	10.0936	8.6714	10.0394	0.0954013	0.0954013	0.09791	0.09791	0.138466	0.138466	0.138466	0.138466	-0.000490833	-1.00034	-1.42271	-2.68089	-0.0551717	-1.03898	0.05419	1.03828
12711708	LOC510388	0.950745	0.352526	100.307	1.57e-06	0.0329465	1.64518	0.228548	6.03973	5.97646	6.42184	5.59436	6.40049	5.67898	6.44319	5.50973	0.0458859	0.0458859	0.0525294	0.0525294	0.0742878	0.0742878	0.0742878	0.0742878	0.0632742	1.04483	0.827481	1.77458	-0.0427	-1.03004	0.169248	1.12447
12906020	USP27X	0.324276	0.581614	100.166	1.58e-06	0.0331563	0.114628	0.741936	7.14566	7.19599	6.85359	7.48806	6.8177	7.47363	6.88948	7.50249	0.062486	0.062486	0.054378	0.054378	0.0769021	0.0769021	0.0769021	0.0769021	-0.0503217	-1.0355	-0.634472	-1.55237	-0.071785	-1.05102	-0.0288583	-1.0202
12737845	TOR3A	4.52677	0.0592582	99.6645	1.61e-06	0.0337858	0.358649	0.562578	7.08379	6.95822	6.80248	7.23953	6.85216	7.31542	6.75281	7.16363	0.0417335	0.0417335	0.036742	0.036742	0.051961	0.051961	0.051961	0.051961	0.125573	1.09094	-0.437046	-1.35383	0.099355	1.07129	0.15179	1.11095
12905693	RS1	2.24152	0.16523	99.4834	1.63e-06	0.0342056	1.57246	0.23837	5.96855	6.04952	6.41859	5.59948	6.32661	5.61049	6.51056	5.58848	0.0382418	0.0382418	0.0491655	0.0491655	0.0695305	0.0695305	0.0695305	0.0695305	-0.08097	-1.05773	0.819102	1.76431	-0.18395	-1.13599	0.02201	1.01537
12813952	CLEC16A	12.0575	0.00599704	99.3429	1.64e-06	0.0344154	6.9704	0.0247276	9.17182	8.96472	8.77721	9.35933	8.95786	9.38579	8.59656	9.33288	0.042174	0.042174	0.0417385	0.0417385	0.0590272	0.0590272	0.0590272	0.0590272	0.207104	1.15437	-0.582126	-1.49705	0.361302	1.28458	0.0529067	1.03735
12845414	GJB5	0.862918	0.374802	99.3447	1.64e-06	0.0344154	5.28638	0.0443136	6.62279	6.67889	6.87246	6.42922	6.79329	6.45229	6.95163	6.40614	0.0427009	0.0427009	0.0374978	0.0374978	0.0530299	0.0530299	0.0530299	0.0530299	-0.0560967	-1.03965	0.443243	1.35966	-0.158343	-1.116	0.04615	1.03251
12716003	L3MBTL1	1.03779	0.332349	99.287	1.64e-06	0.0344154	1.03326	0.333356	7.68828	7.74332	7.49777	7.93382	7.44801	7.92854	7.54753	7.9391	0.038204	0.038204	0.034764	0.034764	0.0491638	0.0491638	0.0491638	0.0491638	-0.05504	-1.03889	-0.436052	-1.3529	-0.0995233	-1.07142	-0.0105567	-1.00734
12800940	LOC100296156	0.0761724	0.788173	99.2934	1.64e-06	0.0344154	0.640786	0.442029	5.59566	5.62059	5.24566	5.9706	5.20407	5.98724	5.28725	5.95395	0.0638888	0.0638888	0.0580006	0.0580006	0.0820252	0.0820252	0.0820252	0.0820252	-0.0249367	-1.01744	-0.724937	-1.65283	-0.0831733	-1.05935	0.0333	1.02335
12875993	CPLX1	1.35103	0.272087	99.2883	1.64e-06	0.0344154	0.0266375	0.873604	6.635	6.70064	6.32794	7.00771	6.28955	6.98045	6.36633	7.03496	0.0399355	0.0399355	0.0442822	0.0442822	0.0626245	0.0626245	0.0626245	0.0626245	-0.0656458	-1.04655	-0.679767	-1.60188	-0.07678	-1.05466	-0.0545117	-1.03851
12727230	FIBIN	0.0699521	0.796778	99.2395	1.65e-06	0.0346253	6.31214	0.0307859	7.67773	7.64595	7.99694	7.32674	7.92832	7.42714	8.06556	7.22633	0.0849714	0.0849714	0.0688593	0.0688593	0.0973818	0.0973818	0.0973818	0.0973818	0.0317825	1.02227	0.670204	1.5913	-0.137243	-1.0998	0.200808	1.14934
12745062	USP30	0.325244	0.58106	99.1868	1.65e-06	0.0346253	1.23225	0.29295	9.50165	9.56279	9.22921	9.83524	9.16486	9.83844	9.29355	9.83203	0.0758126	0.0758126	0.0616399	0.0616399	0.087172	0.087172	0.087172	0.087172	-0.061145	-1.04329	-0.606028	-1.52206	-0.128693	-1.0933	0.00640333	1.00445
12878111	LOC507513	0.701861	0.421731	99.1441	1.65e-06	0.0346253	0.465699	0.51047	7.75111	7.84018	8.21904	7.37225	8.14549	7.35673	8.2926	7.38777	0.0751816	0.0751816	0.0680754	0.0680754	0.0962731	0.0962731	0.0962731	0.0962731	-0.0890742	-1.06369	0.846792	1.7985	-0.14711	-1.10735	-0.0310383	-1.02175
12712774	NUPL1	0.582128	0.463098	99.0848	1.66e-06	0.0348351	0.375024	0.553948	10.7704	10.7313	10.398	11.1037	10.3959	11.145	10.4002	11.0625	0.0362679	0.0362679	0.0437524	0.0437524	0.0618752	0.0618752	0.0618752	0.0618752	0.0391333	1.0275	-0.705717	-1.63095	-0.00428333	-1.00297	0.08255	1.05889
12841422	LOC789449	1.42533	0.260081	98.8449	1.68e-06	0.0352548	0.849059	0.378513	8.36824	8.50654	8.06847	8.80631	8.03352	8.70297	8.10343	8.90964	0.0819075	0.0819075	0.0687846	0.0687846	0.0972761	0.0972761	0.0972761	0.0972761	-0.138292	-1.1006	-0.737833	-1.66767	-0.0699083	-1.04965	-0.206675	-1.15403
12722553	XKR4	1.85879	0.202669	98.6865	1.69e-06	0.0354647	2.88187	0.120431	6.55277	6.63384	6.23772	6.94889	6.13643	6.96912	6.33902	6.92866	0.0420448	0.0420448	0.0465306	0.0465306	0.0658042	0.0658042	0.0658042	0.0658042	-0.0810667	-1.0578	-0.711163	-1.63712	-0.202595	-1.15077	0.0404617	1.02844
12798953	CCDC174	0.0250004	0.877513	98.3644	1.71e-06	0.0358843	0.0574957	0.815342	8.65569	8.68197	9.1839	8.15375	9.18322	8.12816	9.18459	8.17934	0.117516	0.117516	0.0979904	0.0979904	0.138579	0.138579	0.138579	0.138579	-0.0262775	-1.01838	1.03015	2.04224	-0.00137167	-1.00095	-0.0511833	-1.03611
12679315	TM4SF18	0.78613	0.396095	98.1881	1.73e-06	0.036304	1.22622	0.294068	6.1921	6.12734	5.76571	6.55372	5.75406	6.63013	5.77737	6.47732	0.0516416	0.0516416	0.0539859	0.0539859	0.0763477	0.0763477	0.0763477	0.0763477	0.0647533	1.04591	-0.788012	-1.72669	-0.0233083	-1.01629	0.152815	1.11174
12694736	ZFYVE26	6.22e-08	0.999806	98.1085	1.73e-06	0.036304	0.34694	0.568916	8.13913	8.13915	7.65772	8.62056	7.62908	8.64918	7.68635	8.59195	0.0590831	0.0590831	0.064092	0.064092	0.0906398	0.0906398	0.0906398	0.0906398	-2.0833e-05	-1.00001	-0.962849	-1.94916	-0.0572783	-1.0405	0.0572367	1.04047
12687175	KRTAP10-11	0.338055	0.573825	98.1904	1.73e-06	0.036304	0.219092	0.649768	5.92232	5.99863	6.3725	5.54845	6.31488	5.52976	6.43011	5.56715	0.0928053	0.0928053	0.0776873	0.0776873	0.109866	0.109866	0.109866	0.109866	-0.07631	-1.05432	0.824043	1.77036	-0.115235	-1.08315	-0.037385	-1.02625
12762386	SHMT1	1.89161	0.199045	97.8454	1.76e-06	0.0369336	1.56116	0.239948	6.86298	6.7747	6.51338	7.1243	6.51893	7.20703	6.50782	7.04158	0.0453849	0.0453849	0.0445367	0.0445367	0.0629845	0.0629845	0.0629845	0.0629845	0.0882758	1.0631	-0.610927	-1.52724	0.0111067	1.00773	0.165445	1.12151
12849940	LOC511400	2.93813	0.117282	97.6521	1.77e-06	0.0371435	0.727728	0.413587	6.21802	6.36167	6.02182	6.55787	5.92686	6.50918	6.11679	6.60656	0.0592612	0.0592612	0.0499157	0.0499157	0.0705915	0.0705915	0.0705915	0.0705915	-0.143655	-1.1047	-0.536047	-1.44999	-0.18993	-1.14071	-0.09738	-1.06983
12750381	EMC10	0.0134786	0.909874	97.185	1.81e-06	0.0379828	0.145537	0.710818	8.31433	8.29751	7.63239	8.97945	7.61473	9.01392	7.65005	8.94498	0.102394	0.102394	0.0995493	0.0995493	0.140784	0.140784	0.140784	0.140784	0.0168117	1.01172	-1.34706	-2.54393	-0.0353167	-1.02478	0.06894	1.04895
12853555	SLC37A3	0.0569074	0.81627	97.1923	1.81e-06	0.0379828	0.00378361	0.952164	7.18369	7.15466	7.61721	6.72114	7.63452	6.73286	7.5999	6.70942	0.0860469	0.0860469	0.075943	0.075943	0.1074	0.1074	0.1074	0.1074	0.0290292	1.02033	0.896064	1.86098	0.03462	1.02429	0.0234383	1.01638
12785831	CTNND2	1.11702	0.315425	97.0932	1.82e-06	0.0381927	1.2005	0.298908	6.83987	6.91556	7.13008	6.62535	7.06417	6.61557	7.19599	6.63513	0.0506411	0.0506411	0.044025	0.044025	0.0622608	0.0622608	0.0622608	0.0622608	-0.0756917	-1.05387	0.504728	1.41886	-0.131815	-1.09567	-0.0195683	-1.01366
12844337	HIPK1	0.235779	0.637734	96.9954	1.83e-06	0.0384026	3.12419	0.107581	12.2523	12.1744	11.8406	12.586	11.9465	12.5581	11.7348	12.614	0.113441	0.113441	0.088694	0.088694	0.125432	0.125432	0.125432	0.125432	0.0779	1.05548	-0.745433	-1.67648	0.211683	1.15804	-0.0558833	-1.0395
12684564	CSTB	0.0773245	0.786621	96.9801	1.83e-06	0.0384026	0.139384	0.716687	8.68264	8.65389	8.38562	8.95091	8.38927	8.976	8.38196	8.92582	0.0730931	0.0730931	0.0591191	0.0591191	0.083607	0.083607	0.083607	0.083607	0.0287442	1.02012	-0.565294	-1.47969	0.00731333	1.00508	0.050175	1.03539
12780204	PROC	0.24927	0.62839	96.9977	1.83e-06	0.0384026	0.0722117	0.793606	5.90774	5.95564	6.37139	5.492	6.33544	5.48004	6.40734	5.50395	0.0678388	0.0678388	0.0655303	0.0655303	0.0926738	0.0926738	0.0926738	0.0926738	-0.0478992	-1.03376	0.879393	1.8396	-0.0718933	-1.0511	-0.023905	-1.01671
12752300	SEPW1	0.079574	0.783627	96.8812	1.84e-06	0.0386124	0.401545	0.540515	14.3502	14.2612	13.4295	15.1818	13.4176	15.2827	13.4414	15.0809	0.223074	0.223074	0.181119	0.181119	0.25614	0.25614	0.25614	0.25614	0.0889917	1.06363	-1.75224	-3.36882	-0.0238167	-1.01665	0.2018	1.15013
12799502	KLHDC8B	3.51753	0.0901877	96.8238	1.84e-06	0.0386124	0.00658208	0.936939	7.72491	7.85537	7.49441	8.08588	7.43162	8.01821	7.5572	8.15355	0.0491862	0.0491862	0.0459666	0.0459666	0.0650065	0.0650065	0.0650065	0.0650065	-0.13046	-1.09464	-0.59147	-1.50678	-0.125583	-1.09095	-0.135337	-1.09835
12876990	RAB3A	0.134098	0.721849	96.7003	1.85e-06	0.0388223	0.0325479	0.860434	7.3391	7.37293	6.8746	7.83742	6.84885	7.82934	6.90035	7.84551	0.0653358	0.0653358	0.0673129	0.0673129	0.0951948	0.0951948	0.0951948	0.0951948	-0.0338358	-1.02373	-0.962821	-1.94912	-0.0515	-1.03634	-0.0161717	-1.01127
12779838	MIR26B	0.508592	0.492056	96.6076	1.86e-06	0.0390321	1.02374	0.335489	8.09182	8.00913	7.61132	8.48964	7.69787	8.48578	7.52476	8.49351	0.0819861	0.0819861	0.0731931	0.0731931	0.103511	0.103511	0.103511	0.103511	0.0826875	1.05899	-0.878326	-1.83824	0.173103	1.12748	-0.00772833	-1.00537
12761176	ATP1B2	0.016137	0.901433	96.6775	1.86e-06	0.0390321	0.83741	0.381675	6.30161	6.2912	5.68892	6.90389	5.63758	6.96563	5.74026	6.84215	0.0579182	0.0579182	0.0741248	0.0741248	0.104828	0.104828	0.104828	0.104828	0.010405	1.00724	-1.21497	-2.32136	-0.102672	-1.07376	0.123482	1.08936
12853913	EEPD1	0.00949184	0.924313	96.4809	1.87e-06	0.039242	4.91135	0.0510258	10.5793	10.6037	10.157	11.026	10.0467	11.1119	10.2672	10.9402	0.17662	0.17662	0.132494	0.132494	0.187374	0.187374	0.187374	0.187374	-0.024335	-1.01701	-0.86909	-1.82651	-0.22042	-1.16507	0.17175	1.12642
12789343	ASPG	1.37711	0.267787	96.5504	1.87e-06	0.039242	0.0338502	0.857703	7.80891	7.90461	8.24035	7.47316	8.18532	7.4325	8.29538	7.51383	0.0576631	0.0576631	0.0564494	0.0564494	0.0798315	0.0798315	0.0798315	0.0798315	-0.0956967	-1.06858	0.767188	1.70195	-0.110062	-1.07927	-0.0813317	-1.05799
12797165	TPRA1	1.30501	0.279914	96.4617	1.87e-06	0.039242	0.00227647	0.962885	8.51496	8.59732	8.18535	8.92692	8.14237	8.88754	8.22833	8.9663	0.0509799	0.0509799	0.0521987	0.0521987	0.0738202	0.0738202	0.0738202	0.0738202	-0.0823608	-1.05875	-0.741568	-1.67199	-0.0859633	-1.0614	-0.0787583	-1.05611
12720181	LOC529535	0.000912184	0.9765	96.4247	1.88e-06	0.0394518	5.96794	0.0346743	6.17512	6.16979	5.60773	6.73719	5.4699	6.88035	5.74556	6.59403	0.124787	0.124787	0.105325	0.105325	0.148952	0.148952	0.148952	0.148952	0.00533	1.0037	-1.12946	-2.18777	-0.275658	-1.21055	0.286318	1.21952
12730524	CHCHD8	0.278756	0.609033	96.1948	1.9e-06	0.0398715	2.42031	0.150825	7.02437	7.08068	6.70676	7.39828	6.62377	7.42498	6.78976	7.37159	0.0754074	0.0754074	0.0639212	0.0639212	0.0903983	0.0903983	0.0903983	0.0903983	-0.0563042	-1.0398	-0.691519	-1.61498	-0.165993	-1.12194	0.053385	1.0377
12699355	GARNL3	1.10676	0.317545	96.0701	1.91e-06	0.0400814	0.439894	0.522168	6.1763	6.0085	5.77032	6.41448	5.87602	6.47658	5.66463	6.35237	0.112786	0.112786	0.086256	0.086256	0.121984	0.121984	0.121984	0.121984	0.167802	1.12335	-0.644155	-1.56282	0.21139	1.1578	0.124213	1.08991
12880479	FBXO38	0.119514	0.736725	96.0192	1.91e-06	0.0400814	0.000936047	0.976195	9.17637	9.13461	9.52634	8.78463	9.54607	8.80667	9.50662	8.76259	0.0854205	0.0854205	0.0712791	0.0712791	0.100804	0.100804	0.100804	0.100804	0.0417625	1.02937	0.741716	1.67216	0.0394467	1.02772	0.0440783	1.03102
12741028	TEDDM1	2.82413	0.123776	95.9645	1.92e-06	0.0402912	0.287456	0.603576	6.54503	6.47585	6.16749	6.85339	6.18331	6.90675	6.15167	6.80003	0.0291094	0.0291094	0.0406116	0.0406116	0.0574335	0.0574335	0.0574335	0.0574335	0.0691817	1.04912	-0.685905	-1.60871	0.0316417	1.02217	0.106722	1.07678
12775337	WNT6	0.483074	0.502863	95.8914	1.93e-06	0.0405011	1.38127	0.267109	7.24995	7.20261	6.96129	7.49127	6.95315	7.54674	6.96942	7.43579	0.0481597	0.0481597	0.0434966	0.0434966	0.0615136	0.0615136	0.0615136	0.0615136	0.0473375	1.03336	-0.529979	-1.44391	-0.01627	-1.01134	0.110945	1.07994
12775267	RPL37A	0.416979	0.532985	95.8927	1.93e-06	0.0405011	1.31216	0.278678	15.0174	15.1331	14.7987	15.3517	14.7084	15.3262	14.8888	15.3773	0.126696	0.126696	0.0939332	0.0939332	0.132842	0.132842	0.132842	0.132842	-0.1157	-1.0835	-0.5531	-1.46724	-0.1804	-1.1332	-0.051	-1.03598
12764242	PPM1E	0.131431	0.724498	95.7323	1.94e-06	0.0407109	5.0074	0.049194	6.42342	6.40526	6.62716	6.20152	6.58757	6.25928	6.66676	6.14377	0.0354236	0.0354236	0.0331743	0.0331743	0.0469155	0.0469155	0.0469155	0.0469155	0.0181617	1.01267	0.425642	1.34317	-0.079185	-1.05642	0.115508	1.08336
12863147	LOC786131	0.609385	0.453102	95.7862	1.94e-06	0.0407109	0.0595007	0.812218	7.99278	8.11193	7.51359	8.59112	7.44059	8.54497	7.58659	8.63726	0.107925	0.107925	0.0940974	0.0940974	0.133074	0.133074	0.133074	0.133074	-0.119148	-1.08609	-1.07753	-2.11042	-0.146003	-1.1065	-0.0922917	-1.06606
12802414	LOC523769	0.661373	0.435011	95.5646	1.96e-06	0.0411306	0.161832	0.69594	6.27751	6.23269	5.98572	6.52448	5.99704	6.55798	5.9744	6.49099	0.0389667	0.0389667	0.0389685	0.0389685	0.0551098	0.0551098	0.0551098	0.0551098	0.0448158	1.03155	-0.538764	-1.45273	0.022645	1.01582	0.0669867	1.04753
12904592	LOC526223	1.59761	0.23491	95.4639	1.97e-06	0.0413405	0.0307712	0.864253	7.0185	6.93115	7.22431	6.72534	7.26351	6.77349	7.18512	6.67719	0.0488639	0.0488639	0.0429633	0.0429633	0.0607592	0.0607592	0.0607592	0.0607592	0.087345	1.06241	0.49897	1.4132	0.0783867	1.05584	0.0963033	1.06903
12881337	WNT8A	1.99207	0.188473	95.2257	1.99e-06	0.0417602	2.66917	0.133357	6.11791	6.23634	5.84614	6.5081	5.73151	6.5043	5.96077	6.5119	0.059334	0.059334	0.0539505	0.0539505	0.0762975	0.0762975	0.0762975	0.0762975	-0.118432	-1.08555	-0.661957	-1.58223	-0.229258	-1.17223	-0.00760667	-1.00529
12863602	LOC100297857	1.06351	0.326712	95.0807	2e-06	0.04197	1.10884	0.317113	6.94715	6.89533	7.19583	6.64665	7.25139	6.64291	7.14026	6.6504	0.0355296	0.0355296	0.0377381	0.0377381	0.0533697	0.0533697	0.0533697	0.0533697	0.0518175	1.03657	0.549172	1.46325	0.111123	1.08007	-0.00748833	-1.0052
12692787	OTP	0.0446781	0.836842	94.8836	2.02e-06	0.0423897	0.912425	0.361992	7.60307	7.58227	7.85315	7.33219	7.83801	7.36813	7.86829	7.29625	0.0695826	0.0695826	0.0559996	0.0559996	0.0791954	0.0791954	0.0791954	0.0791954	0.0208	1.01452	0.52096	1.43491	-0.0302867	-1.02122	0.0718867	1.05109
12799393	BSN	1.11021	0.316829	94.8432	2.02e-06	0.0423897	0.193186	0.669625	7.28783	7.36635	7.7083	6.94589	7.68624	6.88942	7.73036	7.00235	0.0526947	0.0526947	0.0540422	0.0540422	0.0764272	0.0764272	0.0764272	0.0764272	-0.0785208	-1.05593	0.762413	1.69632	-0.0441117	-1.03105	-0.11293	-1.08142
12762086	LOC507443	0.33014	0.578272	94.7079	2.04e-06	0.0428094	11.6271	0.00665991	7.21746	7.16653	6.96779	7.4162	6.9147	7.52021	7.02089	7.31218	0.06267	0.06267	0.0499451	0.0499451	0.0706331	0.0706331	0.0706331	0.0706331	0.0509242	1.03593	-0.448402	-1.36453	-0.106188	-1.07638	0.208037	1.15512
12878696	LOC511586	1.45084	0.256127	94.7343	2.04e-06	0.0428094	2.91628	0.118492	6.76002	6.55506	7.01028	6.30481	7.05087	6.46918	6.96968	6.14044	0.120324	0.120324	0.0924786	0.0924786	0.130784	0.130784	0.130784	0.130784	0.204963	1.15266	0.705468	1.63067	0.0811867	1.05789	0.32874	1.25592
12830275	DPP3	0.922773	0.359399	94.5603	2.05e-06	0.0430192	1.10702	0.31749	7.95203	8.07882	7.56621	8.46463	7.55142	8.35263	7.58101	8.57663	0.0933303	0.0933303	0.0805559	0.0805559	0.113923	0.113923	0.113923	0.113923	-0.12679	-1.09186	-0.89842	-1.86402	-0.0295817	-1.02072	-0.223998	-1.16797
12856314	LOC100139927	0.0018384	0.966644	94.549	2.05e-06	0.0430192	0.129851	0.726082	5.76328	5.76765	5.38807	6.14286	5.39987	6.12669	5.37627	6.15903	0.0721236	0.0721236	0.064088	0.064088	0.0906342	0.0906342	0.0906342	0.0906342	-0.00437333	-1.00304	-0.754787	-1.68738	0.0235983	1.01649	-0.032345	-1.02267
12874693	GC	0.0791473	0.784192	94.6285	2.05e-06	0.0430192	0.029404	0.86727	6.38551	6.34958	6.88416	5.85093	6.89302	5.878	6.8753	5.82386	0.0903118	0.0903118	0.0830573	0.0830573	0.117461	0.117461	0.117461	0.117461	0.0359317	1.02522	1.03323	2.0466	0.0177183	1.01236	0.054145	1.03824
12846695	ANKMY1	1.00027	0.340832	94.5262	2.06e-06	0.0432291	0.538081	0.480073	7.33726	7.38618	6.97613	7.74731	6.92257	7.75194	7.02968	7.74268	0.03459	0.03459	0.0465955	0.0465955	0.065896	0.065896	0.065896	0.065896	-0.0489242	-1.03449	-0.771182	-1.70667	-0.107108	-1.07707	0.00926	1.00644
12738537	SELE	1.02399	0.335431	94.468	2.06e-06	0.0432291	2.18e-05	0.996367	6.93529	7.00581	6.67216	7.26894	6.63675	7.23382	6.70756	7.30405	0.0492763	0.0492763	0.046439	0.046439	0.0656747	0.0656747	0.0656747	0.0656747	-0.0705183	-1.05009	-0.59678	-1.51234	-0.070805	-1.0503	-0.0702317	-1.04989
12811169	LOC100301381	0.0858537	0.775506	94.3713	2.07e-06	0.043439	0.000606076	0.980844	7.05351	7.03451	6.82402	7.264	6.83408	7.27294	6.81397	7.25506	0.045836	0.045836	0.0395384	0.0395384	0.0559158	0.0559158	0.0559158	0.0559158	0.0189933	1.01325	-0.439978	-1.35658	0.0201083	1.01404	0.0178783	1.01247
12781518	TMEM39B	0.0374924	0.850342	94.2443	2.08e-06	0.0436488	0.946108	0.353652	6.46143	6.44455	6.09435	6.81164	6.13872	6.78414	6.04997	6.83913	0.0616433	0.0616433	0.0571381	0.0571381	0.0808055	0.0808055	0.0808055	0.0808055	0.01688	1.01177	-0.71729	-1.64409	0.0887483	1.06345	-0.0549883	-1.03885
12840651	FOXJ3	0.872355	0.372308	94.1758	2.09e-06	0.0438586	3.36154	0.0966291	14.8686	14.6198	14.1074	15.381	14.3521	15.3851	13.8627	15.377	0.188341	0.188341	0.148466	0.148466	0.209963	0.209963	0.209963	0.209963	0.248775	1.1882	-1.27363	-2.41768	0.4894	1.40386	0.00815	1.00567
12785508	ANKH	0.00122143	0.972808	94.2109	2.09e-06	0.0438586	1.21314	0.296515	9.97066	9.96404	9.54974	10.385	9.50566	10.4357	9.59382	10.3343	0.133838	0.133838	0.103959	0.103959	0.14702	0.14702	0.14702	0.14702	0.006615	1.0046	-0.835227	-1.78414	-0.0881633	-1.06302	0.101393	1.07281
12764280	RFNG	0.0138222	0.908738	93.7551	2.13e-06	0.044698	0.070991	0.795313	10.4729	10.4885	9.69095	11.2705	9.66146	11.2844	9.72045	11.2565	0.0934046	0.0934046	0.104951	0.104951	0.148423	0.148423	0.148423	0.148423	-0.01553	-1.01082	-1.5795	-2.98866	-0.0589933	-1.04174	0.0279333	1.01955
12831982	CNIH2	0.778186	0.398405	93.7571	2.13e-06	0.044698	2.09e-08	0.999888	7.24185	7.17507	6.92918	7.48775	6.96257	7.52113	6.89578	7.45436	0.0535304	0.0535304	0.0475887	0.0475887	0.0673005	0.0673005	0.0673005	0.0673005	0.0667817	1.04738	-0.558567	-1.47281	0.06679	1.04738	0.0667733	1.04737
12845175	VANGL2	9.00805	0.0133131	93.5375	2.16e-06	0.0453276	3.67956	0.084056	6.97717	7.16192	6.76705	7.37203	6.61468	7.33965	6.91943	7.40442	0.0435277	0.0435277	0.043881	0.043881	0.0620571	0.0620571	0.0620571	0.0620571	-0.184755	-1.13662	-0.604978	-1.52096	-0.304745	-1.2352	-0.064765	-1.04591
12734180	XCL2	0.047084	0.83258	93.5265	2.16e-06	0.0453276	0.959914	0.350316	6.9986	7.01932	6.6643	7.35362	6.61903	7.37818	6.70958	7.32906	0.0675127	0.0675127	0.0595743	0.0595743	0.0842508	0.0842508	0.0842508	0.0842508	-0.0207175	-1.01446	-0.689318	-1.61252	-0.0905517	-1.06478	0.0491167	1.03463
12696080	GALC	3.35802	0.0967807	93.3748	2.17e-06	0.0455375	0.458215	0.513813	6.99496	7.24198	6.89093	7.34601	6.75148	7.23844	7.03038	7.45358	0.0953197	0.0953197	0.0713961	0.0713961	0.100969	0.100969	0.100969	0.100969	-0.247024	-1.18676	-0.455079	-1.37086	-0.278903	-1.21327	-0.215145	-1.16082
12839301	DEPDC1	3.37455	0.09607	93.3264	2.18e-06	0.0457473	0.934457	0.356504	6.14338	6.25753	6.45022	5.95069	6.36816	5.9186	6.53229	5.98277	0.0439396	0.0439396	0.0404203	0.0404203	0.057163	0.057163	0.057163	0.057163	-0.114151	-1.08234	0.499539	1.41376	-0.164137	-1.1205	-0.064165	-1.04548
12802708	GNL1	0.632105	0.445045	93.1968	2.19e-06	0.0459572	0.478965	0.504643	8.2304	8.17978	8.44283	7.96734	8.48519	7.97561	8.40048	7.95907	0.0450215	0.0450215	0.0402487	0.0402487	0.0569203	0.0569203	0.0569203	0.0569203	0.0506208	1.03571	0.475492	1.39039	0.0847083	1.06047	0.0165333	1.01153
12784390	CCDC93	1.03713	0.332496	93.0999	2.2e-06	0.046167	0.339238	0.573167	9.65995	9.75066	9.93783	9.47277	9.87844	9.44146	9.99722	9.50409	0.0629814	0.0629814	0.0506368	0.0506368	0.0716113	0.0716113	0.0716113	0.0716113	-0.0907075	-1.06489	0.465054	1.38037	-0.11878	-1.08582	-0.062635	-1.04437
12874924	DAPP1	0.000967693	0.975796	93.0507	2.21e-06	0.0463768	4.00945	0.0730997	6.34768	6.34917	6.55316	6.14368	6.50992	6.18544	6.59641	6.10193	0.0338501	0.0338501	0.0319907	0.0319907	0.0452416	0.0452416	0.0452416	0.0452416	-0.00148917	-1.00103	0.409479	1.32821	-0.0864883	-1.06178	0.08351	1.05959
12788444	TMEM174	3.49209	0.0912004	92.9583	2.22e-06	0.0465867	0.550029	0.475363	5.85349	5.91612	6.19976	5.56985	6.19267	5.51431	6.20685	5.62539	0.0236981	0.0236981	0.0367136	0.0367136	0.0519209	0.0519209	0.0519209	0.0519209	-0.0626283	-1.04437	0.629905	1.54746	-0.014175	-1.00987	-0.111082	-1.08004
12727753	SIDT2	1.2297	0.293423	92.7591	2.24e-06	0.0470064	2.80489	0.124917	9.16103	9.08022	8.81373	9.42752	8.9075	9.41456	8.71996	9.44049	0.0515274	0.0515274	0.0484037	0.0484037	0.0684532	0.0684532	0.0684532	0.0684532	0.0808075	1.05761	-0.613796	-1.53028	0.187542	1.13882	-0.0259267	-1.01813
12753754	CDK10	6.20604	0.0319249	92.5029	2.27e-06	0.0476359	65.8723	1.04e-05	8.36734	8.54993	8.32637	8.5909	8.12345	8.61122	8.52928	8.57059	0.0518292	0.0518292	0.0391441	0.0391441	0.0553582	0.0553582	0.0553582	0.0553582	-0.182598	-1.13493	-0.264538	-1.20125	-0.405833	-1.32485	0.0406367	1.02857
12792626	SERPINA10	0.000195914	0.989108	92.4572	2.27e-06	0.0476359	0.856828	0.376426	5.53362	5.5345	5.69205	5.37608	5.6764	5.39084	5.7077	5.36131	0.044667	0.044667	0.0356023	0.0356023	0.0503493	0.0503493	0.0503493	0.0503493	-0.000884167	-1.00061	0.315971	1.24485	-0.0313017	-1.02193	0.0295333	1.02068
12806211	DDR1	2.38498	0.153539	92.3039	2.29e-06	0.0480557	1.29133	0.282301	6.68256	6.80501	6.51148	6.97608	6.42278	6.94233	6.60018	7.00983	0.0560667	0.0560667	0.0464366	0.0464366	0.0656713	0.0656713	0.0656713	0.0656713	-0.122451	-1.08858	-0.464599	-1.37993	-0.177403	-1.13085	-0.0674983	-1.0479
12856159	SP8	0.988298	0.343605	92.0531	2.32e-06	0.0486852	0.621763	0.448682	6.94644	7.05872	6.61357	7.39159	6.58941	7.30348	6.63774	7.4797	0.0798579	0.0798579	0.0695167	0.0695167	0.0983114	0.0983114	0.0983114	0.0983114	-0.112273	-1.08093	-0.77802	-1.71478	-0.0483317	-1.03407	-0.176215	-1.12992
12743361	RIMBP3B	1.8113	0.208069	91.8591	2.34e-06	0.0491049	3.10614	0.108477	6.57557	6.48741	6.2668	6.79617	6.35956	6.79157	6.17406	6.80076	0.0463179	0.0463179	0.0428406	0.0428406	0.0605858	0.0605858	0.0605858	0.0605858	0.0881575	1.06301	-0.529362	-1.44329	0.1855	1.13721	-0.009185	-1.00639
12757871	VPS35	0.321708	0.58309	91.8472	2.34e-06	0.0491049	0.0190514	0.892959	13.8666	13.7981	13.392	14.2727	13.4327	14.3006	13.3514	14.2447	0.0854805	0.0854805	0.0759238	0.0759238	0.107372	0.107372	0.107372	0.107372	0.0685667	1.04867	-0.88065	-1.8412	0.08125	1.05793	0.0558833	1.0395
12809127	TTR	0.000618752	0.980644	91.7566	2.35e-06	0.0493147	0.472745	0.50736	7.20661	7.20824	6.84715	7.56771	6.82047	7.59276	6.87382	7.54266	0.0461223	0.0461223	0.0497822	0.0497822	0.0704027	0.0704027	0.0704027	0.0704027	-0.0016225	-1.00113	-0.720561	-1.64782	-0.0533433	-1.03767	0.0500983	1.03534
12728199	UBE4A	0.0130077	0.911454	91.7153	2.36e-06	0.0495246	4.83481	0.0525458	12.7536	12.7345	12.2776	13.2105	12.18	13.3272	12.3751	13.0938	0.118521	0.118521	0.0969336	0.0969336	0.137085	0.137085	0.137085	0.137085	0.0191167	1.01334	-0.932933	-1.90915	-0.195083	-1.14479	0.233317	1.17553
12820582	CCDC147	0.709123	0.419419	91.7019	2.36e-06	0.0495246	0.688859	0.425923	6.8893	6.93947	7.20125	6.62753	7.20102	6.57758	7.20147	6.67748	0.0421292	0.0421292	0.0422466	0.0422466	0.0597458	0.0597458	0.0597458	0.0597458	-0.0501717	-1.03539	0.573718	1.48835	-0.000446667	-1.00031	-0.0998967	-1.0717
12720809	CCNY	0.379436	0.551668	91.7429	2.36e-06	0.0495246	0.175241	0.684344	10.3978	10.3405	10.0475	10.6908	10.0902	10.7054	10.0048	10.6762	0.0657353	0.0657353	0.0573425	0.0573425	0.0810946	0.0810946	0.0810946	0.0810946	0.0572642	1.04049	-0.643271	-1.56187	0.0853783	1.06097	0.02915	1.02041
12780750	FAM124B	0.0174412	0.897552	91.6919	2.36e-06	0.0495246	0.140357	0.715749	7.03843	7.05253	7.33612	6.75484	7.34044	6.73641	7.3318	6.77326	0.0755079	0.0755079	0.0614165	0.0614165	0.086856	0.086856	0.086856	0.086856	-0.0141025	-1.00982	0.581283	1.49618	0.00864	1.00601	-0.036845	-1.02587
12788828	MIR541	0.000109204	0.991868	91.6821	2.36e-06	0.0495246	0.00158851	0.968992	8.29421	8.2936	7.94155	8.64626	7.94332	8.6451	7.93978	8.64742	0.0415014	0.0415014	0.0470676	0.0470676	0.0665636	0.0665636	0.0665636	0.0665636	0.000613333	1.00043	-0.704708	-1.62982	0.00354667	1.00246	-0.00232	-1.00161
12732356	LOC521256	0.452061	0.516591	91.5209	2.38e-06	0.0499443	1.1504	0.308667	6.08113	6.0263	5.6946	6.41282	5.68176	6.4805	5.70745	6.34514	0.0576728	0.0576728	0.055427	0.055427	0.0783856	0.0783856	0.0783856	0.0783856	0.0548383	1.03874	-0.71822	-1.64515	-0.025685	-1.01796	0.135362	1.09837
12853448	BT.29765	0.0066529	0.936602	91.5783	2.38e-06	0.0499443	0.826957	0.384548	5.81539	5.8065	5.40131	6.22058	5.36683	6.26395	5.43579	6.17721	0.0770765	0.0770765	0.0693016	0.0693016	0.0980073	0.0980073	0.0980073	0.0980073	0.00889083	1.00618	-0.819271	-1.76451	-0.0689617	-1.04896	0.0867433	1.06197
12735723	LOC516576	1.93285	0.194613	91.5282	2.38e-06	0.0499443	0.21781	0.650716	6.10689	6.14191	6.26172	5.98708	6.25091	5.96288	6.27253	6.01129	0.0178086	0.0178086	0.0190943	0.0190943	0.0270035	0.0270035	0.0270035	0.0270035	-0.0350142	-1.02457	0.274639	1.20969	-0.0216167	-1.0151	-0.0484117	-1.03413
12878698	DNM2	0.0648691	0.80412	91.4486	2.39e-06	0.0501542	0.712757	0.418269	10.8655	10.9144	10.4428	11.3372	10.4578	11.2732	10.4278	11.4011	0.13574	0.13574	0.106768	0.106768	0.150993	0.150993	0.150993	0.150993	-0.0488925	-1.03447	-0.894358	-1.85878	0.030065	1.02106	-0.12785	-1.09266
12850445	OR6V1	0.0780752	0.785617	90.5568	2.5e-06	0.0524625	0.0973913	0.761393	5.08025	5.06253	4.70615	5.43663	4.72698	5.43351	4.68531	5.43975	0.0448491	0.0448491	0.0497881	0.0497881	0.070411	0.070411	0.070411	0.070411	0.0177225	1.01236	-0.730486	-1.6592	0.0416783	1.02931	-0.00623333	-1.00433
12774044	MIR2354	0.984087	0.344588	90.4475	2.51e-06	0.0526723	0.613406	0.451658	7.651	7.7399	7.35032	8.04058	7.33429	7.9677	7.36635	8.11345	0.063371	0.063371	0.0576617	0.0576617	0.081546	0.081546	0.081546	0.081546	-0.0889042	-1.06356	-0.690256	-1.61357	-0.03206	-1.02247	-0.145748	-1.1063
12737896	RER1	1.05946	0.32759	90.4729	2.51e-06	0.0526723	0.0312767	0.863155	9.84891	9.97072	9.54902	10.2706	9.49482	10.203	9.60321	10.3382	0.0836784	0.0836784	0.0702842	0.0702842	0.0993968	0.0993968	0.0993968	0.0993968	-0.121807	-1.0881	-0.721595	-1.649	-0.10839	-1.07802	-0.135223	-1.09826
12716546	CHRNA4	0.53106	0.482879	90.3215	2.53e-06	0.053092	5.64349	0.0389034	6.53577	6.57351	6.28785	6.82143	6.20229	6.86925	6.37341	6.77361	0.0366189	0.0366189	0.0381904	0.0381904	0.0540094	0.0540094	0.0540094	0.0540094	-0.0377392	-1.0265	-0.533579	-1.44752	-0.171115	-1.12593	0.0956367	1.06854
12874936	SCARB2	0.00415453	0.949878	90.1572	2.55e-06	0.0535118	0.122807	0.733279	11.2283	11.2394	10.7844	11.6833	10.7955	11.6611	10.7734	11.7054	0.121863	0.121863	0.0983148	0.0983148	0.139038	0.139038	0.139038	0.139038	-0.0111083	-1.00773	-0.898875	-1.86461	0.0220667	1.01541	-0.0442833	-1.03117
12814219	C25H7orf61	3.54591	0.0890741	90.0626	2.56e-06	0.0537216	0.684823	0.427238	6.60398	6.71875	6.28807	7.03466	6.19814	7.00983	6.37801	7.05949	0.0430957	0.0430957	0.049758	0.049758	0.0703684	0.0703684	0.0703684	0.0703684	-0.114766	-1.0828	-0.746587	-1.67782	-0.179868	-1.13278	-0.0496633	-1.03502
12812007	PIGQ	1.53667	0.243416	89.9729	2.57e-06	0.0539314	0.183753	0.677254	8.0171	7.88341	7.57893	8.32159	7.62899	8.40522	7.52886	8.23796	0.0762599	0.0762599	0.0666358	0.0666358	0.0942372	0.0942372	0.0942372	0.0942372	0.133691	1.0971	-0.742664	-1.67326	0.100128	1.07187	0.167253	1.12292
12725191	GPAA1	0.626831	0.446893	89.6372	2.62e-06	0.0549807	4.02767	0.0725482	9.86776	9.7404	9.27644	10.3317	9.22827	10.5073	9.3246	10.1562	0.113753	0.113753	0.0978562	0.0978562	0.13839	0.13839	0.13839	0.13839	0.127366	1.0923	-1.05529	-2.07814	-0.0963283	-1.06905	0.35106	1.2755
12885334	TMEM205	2.03878	0.183809	89.6467	2.62e-06	0.0549807	0.615328	0.450971	7.30697	7.47703	6.65736	8.12665	6.51147	8.10248	6.80326	8.15081	0.0842174	0.0842174	0.0978088	0.0978088	0.138323	0.138323	0.138323	0.138323	-0.17006	-1.12511	-1.46928	-2.76884	-0.291788	-1.22416	-0.0483317	-1.03407
12877724	LOC505564	1.90831	0.197235	89.5721	2.63e-06	0.0551905	0.38405	0.549303	10.3599	10.2029	9.89566	10.6671	9.9994	10.7204	9.79191	10.6139	0.0803468	0.0803468	0.0699214	0.0699214	0.0988838	0.0988838	0.0988838	0.0988838	0.156967	1.11494	-0.771485	-1.70703	0.207483	1.15467	0.10645	1.07658
12893029	UBAP2	0.0499695	0.827617	89.5847	2.63e-06	0.0551905	0.000447197	0.983544	13.1592	13.2096	12.6865	13.6824	12.6624	13.6561	12.7106	13.7087	0.159454	0.159454	0.12442	0.12442	0.175957	0.175957	0.175957	0.175957	-0.0504083	-1.03556	-0.995858	-1.99427	-0.0481833	-1.03396	-0.0526333	-1.03716
12773281	NUFIP2	0.130502	0.725428	89.3667	2.65e-06	0.0556102	3.54103	0.0892644	11.0846	11.0422	11.4645	10.6623	11.5656	10.6036	11.3635	10.7209	0.0829279	0.0829279	0.0723818	0.0723818	0.102363	0.102363	0.102363	0.102363	0.0423667	1.0298	0.802283	1.74386	0.202067	1.15035	-0.117333	-1.08473
12848453	LOC100295234	0.0196079	0.891418	89.083	2.69e-06	0.0564497	0.281853	0.607078	6.90074	6.91652	7.34628	6.47098	7.31377	6.48771	7.37878	6.45426	0.0797144	0.0797144	0.072988	0.072988	0.103221	0.103221	0.103221	0.103221	-0.0157858	-1.011	0.875291	1.83438	-0.06502	-1.0461	0.0334483	1.02346
12820239	PLEKHS1	0.686974	0.426536	89.0146	2.7e-06	0.0566595	2.67186	0.133183	6.03975	6.07575	5.75663	6.35886	5.7908	6.28869	5.72246	6.42903	0.0307134	0.0307134	0.0386039	0.0386039	0.0545942	0.0545942	0.0545942	0.0545942	-0.0360008	-1.02527	-0.602232	-1.51806	0.0683367	1.04851	-0.140338	-1.10216
12730580	MIR100	0.392206	0.545171	88.9555	2.71e-06	0.0568693	0.148897	0.707674	8.62383	8.5759	8.37463	8.8251	8.40781	8.83985	8.34145	8.81035	0.0541191	0.0541191	0.0451081	0.0451081	0.0637925	0.0637925	0.0637925	0.0637925	0.0479317	1.03378	-0.450473	-1.36649	0.0663617	1.04707	0.0295017	1.02066
12757839	ATP4A	3.57603	0.0879114	88.8754	2.72e-06	0.0570792	4.29133	0.0651139	8.01557	8.208	7.75573	8.46784	7.58128	8.44987	7.93018	8.48582	0.0719541	0.0719541	0.063365	0.063365	0.0896117	0.0896117	0.0896117	0.0896117	-0.192429	-1.14269	-0.712109	-1.6382	-0.348907	-1.2736	-0.0359517	-1.02523
12889056	CLTA	0.0488058	0.8296	88.8459	2.73e-06	0.0572891	0.021798	0.88556	9.52894	9.49124	9.01643	10.0038	9.02754	10.0303	9.00531	9.97717	0.120646	0.120646	0.100104	0.100104	0.141568	0.141568	0.141568	0.141568	0.0376933	1.02647	-0.987327	-1.98251	0.0222283	1.01553	0.0531583	1.03753
12815594	WBSCR17	5.28921	0.0442673	88.6623	2.75e-06	0.0577087	0.694828	0.42399	6.16143	6.41296	5.77714	6.79725	5.69653	6.62634	5.85774	6.96817	0.077333	0.077333	0.0769707	0.0769707	0.108853	0.108853	0.108853	0.108853	-0.251522	-1.19046	-1.02012	-2.02809	-0.161215	-1.11823	-0.341828	-1.26736
12734063	MTOR	1.32318	0.276787	88.5742	2.76e-06	0.0579186	2.8377	0.12298	9.97753	9.89292	9.69527	10.1752	9.78052	10.1745	9.61001	10.1758	0.0520098	0.0520098	0.0447503	0.0447503	0.0632865	0.0632865	0.0632865	0.0632865	0.0846075	1.0604	-0.479919	-1.39467	0.170508	1.12545	-0.00129334	-1.0009
12872232	JAKMIP1	9.46752	0.0117017	88.5707	2.76e-06	0.0579186	0.350728	0.56685	6.32953	6.59657	6.12285	6.80326	6.01074	6.64833	6.23496	6.95819	0.0613686	0.0613686	0.0564784	0.0564784	0.0798725	0.0798725	0.0798725	0.0798725	-0.267042	-1.20334	-0.680413	-1.6026	-0.224225	-1.16815	-0.309858	-1.23959
12717119	CST7	0.227713	0.643483	88.4949	2.78e-06	0.0583383	0.510852	0.491119	7.6466	7.69411	7.33342	8.00729	7.33527	7.95794	7.33157	8.05664	0.070387	0.070387	0.0613188	0.0613188	0.0867179	0.0867179	0.0867179	0.0867179	-0.0475008	-1.03347	-0.673867	-1.59534	0.00369833	1.00257	-0.0987	-1.07081
12877704	QTRT1	2.7872	0.125977	88.4111	2.79e-06	0.0585482	0.863817	0.374564	7.96143	7.82599	7.70967	8.07776	7.75919	8.16367	7.66014	7.99185	0.0573626	0.0573626	0.0450373	0.0450373	0.0636924	0.0636924	0.0636924	0.0636924	0.135434	1.09842	-0.368091	-1.29064	0.09905	1.07107	0.171818	1.12648
12705380	SURF6	1.01857	0.336654	88.3807	2.79e-06	0.0585482	0.676317	0.430031	8.97752	9.03518	8.77699	9.2357	8.7281	9.22694	8.82588	9.24447	0.040396	0.040396	0.0375647	0.0375647	0.0531246	0.0531246	0.0531246	0.0531246	-0.0576567	-1.04077	-0.458708	-1.37431	-0.0977833	-1.07013	-0.01753	-1.01222
12756109	SIGLEC10	0.00892034	0.926619	88.332	2.8e-06	0.058758	0.000342819	0.985592	6.73358	6.7275	6.43866	7.02241	6.44228	7.02487	6.43505	7.01995	0.0454821	0.0454821	0.0447073	0.0447073	0.0632256	0.0632256	0.0632256	0.0632256	0.006075	1.00422	-0.583747	-1.49874	0.007225	1.00502	0.004925	1.00342
12779968	LOC508628	1.36921	0.269079	88.2854	2.81e-06	0.0589679	3.47736	0.0917937	9.40468	9.61149	9.83249	9.18368	9.6647	9.14466	10.0003	9.2227	0.124976	0.124976	0.0948763	0.0948763	0.134175	0.134175	0.134175	0.134175	-0.206813	-1.15414	0.648806	1.56787	-0.335577	-1.26188	-0.0780483	-1.05559
12802601	CAPN11	0.0227072	0.883217	88.1359	2.83e-06	0.0593875	0.451652	0.516777	6.35885	6.37032	6.0191	6.71006	5.98864	6.72906	6.04957	6.69106	0.0538111	0.0538111	0.0529342	0.0529342	0.0748603	0.0748603	0.0748603	0.0748603	-0.0114675	-1.00798	-0.690956	-1.61435	-0.06093	-1.04314	0.037995	1.02669
12804890	RXRB	0.461481	0.512349	88.0159	2.84e-06	0.0595974	1.02368	0.335502	8.283	8.205	7.82907	8.65894	7.91281	8.65318	7.74532	8.66469	0.0811823	0.0811823	0.0724666	0.0724666	0.102483	0.102483	0.102483	0.102483	0.0779925	1.05555	-0.829869	-1.77752	0.16749	1.1231	-0.011505	-1.00801
12832264	C29H11orf68	0.0151937	0.904341	88.0731	2.84e-06	0.0595974	0.0321573	0.861264	9.45559	9.43977	9.02992	9.86543	9.04582	9.86536	9.01403	9.8655	0.0907623	0.0907623	0.0781052	0.0781052	0.110457	0.110457	0.110457	0.110457	0.0158217	1.01103	-0.835508	-1.78449	0.0317867	1.02228	-0.000143333	-1.0001
12723053	RAD54B	6.80733	0.0260817	87.9603	2.85e-06	0.0598072	8.09024	0.0174185	7.28279	7.48556	7.04765	7.7207	6.8442	7.72138	7.2511	7.72003	0.0549546	0.0549546	0.0528915	0.0528915	0.0747999	0.0747999	0.0747999	0.0747999	-0.202772	-1.15091	-0.673052	-1.59444	-0.406892	-1.32583	0.00134833	1.00094
12770490	TMEM101	0.129882	0.726051	87.9578	2.85e-06	0.0598072	0.475694	0.506069	8.79766	8.82864	8.44572	9.18057	8.40321	9.1921	8.48823	9.16904	0.0607828	0.0607828	0.0581558	0.0581558	0.0822447	0.0822447	0.0822447	0.0822447	-0.0309792	-1.02171	-0.734844	-1.66422	-0.08502	-1.0607	0.0230617	1.01611
12841954	FLG2	8.23829	0.0166618	87.6615	2.9e-06	0.0608565	5.73355	0.037669	5.84875	6.04119	6.19337	5.69658	6.03362	5.66388	6.35311	5.72927	0.0474083	0.0474083	0.0427506	0.0427506	0.0604585	0.0604585	0.0604585	0.0604585	-0.192437	-1.14269	0.49679	1.41107	-0.319488	-1.24789	-0.065385	-1.04636
12735921	CFHR2	0.447905	0.518484	87.671	2.9e-06	0.0608565	0.148847	0.70772	6.01211	6.04695	6.53405	5.52501	6.49584	5.52838	6.57226	5.52164	0.0368139	0.0368139	0.0598413	0.0598413	0.0846284	0.0846284	0.0846284	0.0846284	-0.0348433	-1.02445	1.00904	2.01257	-0.07642	-1.0544	0.00673333	1.00468
12883687	LOC504337	0.225459	0.645111	87.6007	2.91e-06	0.0610664	2.6539	0.134352	6.6664	6.72269	6.31173	7.07735	6.35022	6.98258	6.27325	7.17213	0.0838217	0.0838217	0.072013	0.072013	0.101842	0.101842	0.101842	0.101842	-0.0562867	-1.03979	-0.765617	-1.7001	0.0769733	1.0548	-0.189547	-1.14041
12719786	WFDC8	1.82795	0.206155	87.354	2.94e-06	0.0616959	0.00390507	0.951404	5.87676	5.99601	5.61551	6.25726	5.55374	6.19979	5.67727	6.31474	0.0623631	0.0623631	0.0558861	0.0558861	0.0790349	0.0790349	0.0790349	0.0790349	-0.119241	-1.08616	-0.641754	-1.56023	-0.123532	-1.0894	-0.11495	-1.08294
12879672	ARHGEF18	0.637573	0.443141	87.2305	2.96e-06	0.0621156	0.608027	0.453591	6.03252	6.11647	5.75362	6.39537	5.68486	6.38019	5.82238	6.41055	0.0743365	0.0743365	0.0627957	0.0627957	0.0888065	0.0888065	0.0888065	0.0888065	-0.0839425	-1.05991	-0.641754	-1.56023	-0.137522	-1.10001	-0.0303633	-1.02127
12816486	LOC512552	0.0683098	0.799118	87.2093	2.97e-06	0.0623254	0.353238	0.565489	10.2463	10.2159	10.6369	9.82526	10.6263	9.86629	10.6475	9.78423	0.08226	0.08226	0.0726069	0.0726069	0.102682	0.102682	0.102682	0.102682	0.030405	1.0213	0.811633	1.7552	-0.02125	-1.01484	0.08206	1.05853
12881125	SLC35A4	2.7013	0.131295	87.1668	2.97e-06	0.0623254	0.0692761	0.797737	10.4146	10.0588	9.56982	10.9036	9.76655	11.0627	9.37309	10.7445	0.153097	0.153097	0.129698	0.129698	0.18342	0.18342	0.18342	0.18342	0.355851	1.27974	-1.33377	-2.52061	0.393452	1.31353	0.31825	1.24682
12725138	H3F3C	0.427333	0.528046	87.0807	2.99e-06	0.0627451	3.12474	0.107554	6.66032	6.62144	6.83096	6.4508	6.81439	6.50625	6.84752	6.39536	0.0420614	0.0420614	0.0360482	0.0360482	0.0509798	0.0509798	0.0509798	0.0509798	0.038885	1.02732	0.380152	1.30148	-0.0331267	-1.02323	0.110897	1.0799
12793517	NKX2-8	0.473135	0.507189	86.9623	3e-06	0.062955	0.147878	0.708623	7.24218	7.18777	6.93747	7.49248	6.97612	7.50824	6.89882	7.47672	0.0559317	0.0559317	0.0494945	0.0494945	0.0699958	0.0699958	0.0699958	0.0699958	0.0544083	1.03843	-0.555005	-1.46917	0.077295	1.05504	0.0315217	1.02209
12698906	NUP188	0.0130411	0.911341	86.8973	3.01e-06	0.0631648	1.34385	0.273288	8.26817	8.27517	8.03472	8.50862	8.06069	8.47565	8.00875	8.54158	0.0433179	0.0433179	0.0398035	0.0398035	0.0562907	0.0562907	0.0562907	0.0562907	-0.00699583	-1.00486	-0.473896	-1.38885	0.0519367	1.03666	-0.0659283	-1.04676
12775777	STK36	0.000431354	0.983838	86.8353	3.02e-06	0.0633747	0.0961194	0.762902	7.71767	7.71628	7.32093	8.11302	7.30845	8.1269	7.33341	8.09915	0.0474376	0.0474376	0.0541434	0.0541434	0.0765703	0.0765703	0.0765703	0.0765703	0.00139333	1.00097	-0.792097	-1.73159	-0.02496	-1.01745	0.0277467	1.01942
12741958	UCP1	3.52341	0.0899554	86.7713	3.03e-06	0.0635845	7.80716	0.0189848	5.33281	5.47893	5.70116	5.11058	5.53953	5.1261	5.8628	5.09507	0.0550453	0.0550453	0.0501986	0.0501986	0.0709915	0.0709915	0.0709915	0.0709915	-0.146122	-1.10659	0.590583	1.50585	-0.323272	-1.25116	0.0310267	1.02174
12831722	OTUB1	0.101426	0.756676	86.8111	3.03e-06	0.0635845	0.257338	0.622954	10.3478	10.2802	9.80429	10.8237	9.81034	10.8852	9.79825	10.7621	0.150055	0.150055	0.119376	0.119376	0.168823	0.168823	0.168823	0.168823	0.0675833	1.04796	-1.01936	-2.02702	0.0120833	1.00841	0.123083	1.08906
12703115	C11H2orf73	0.988451	0.343569	86.5126	3.07e-06	0.0644239	0.0312468	0.86322	6.95777	6.89891	6.66459	7.19209	6.69903	7.21651	6.63015	7.16767	0.0418615	0.0418615	0.0409912	0.0409912	0.0579704	0.0579704	0.0579704	0.0579704	0.0588583	1.04164	-0.527498	-1.44143	0.0688833	1.0489	0.0488333	1.03443
12826078	FAM35B	1.53904	0.243078	86.4724	3.08e-06	0.0646338	11.8302	0.00633673	8.78062	8.89831	8.50217	9.17676	8.31856	9.24268	8.68577	9.11085	0.067083	0.067083	0.0597138	0.0597138	0.0844481	0.0844481	0.0844481	0.0844481	-0.117693	-1.085	-0.674595	-1.59615	-0.36721	-1.28986	0.131823	1.09568
12842195	SETDB1	1.65067	0.22783	86.4584	3.08e-06	0.0646338	1.31049	0.278965	8.36698	8.22617	7.88895	8.7042	8.00954	8.72442	7.76836	8.68398	0.077495	0.077495	0.0701752	0.0701752	0.0992427	0.0992427	0.0992427	0.0992427	0.140805	1.10252	-0.815248	-1.7596	0.241175	1.18195	0.040435	1.02842
12910646	LOC785342	1.32538	0.276411	86.4923	3.08e-06	0.0646338	0.62928	0.446033	8.24729	8.34843	7.85366	8.74206	7.7652	8.72938	7.94212	8.75474	0.0621198	0.0621198	0.0648903	0.0648903	0.0917688	0.0917688	0.0917688	0.0917688	-0.101138	-1.07262	-0.888407	-1.85113	-0.176917	-1.13047	-0.02536	-1.01773
12697010	LOC613512	3.83834	0.0785446	86.408	3.09e-06	0.0648437	1.73095	0.217653	7.83455	8.10003	8.64695	7.28764	8.41801	7.25109	8.87588	7.32418	0.0958161	0.0958161	0.099681	0.099681	0.14097	0.14097	0.14097	0.14097	-0.265476	-1.20203	1.35931	2.56563	-0.457867	-1.37351	-0.073085	-1.05196
12861767	APOF	0.608212	0.453525	86.3342	3.1e-06	0.0650535	0.0183638	0.894895	5.85216	5.90908	5.54308	6.21817	5.51954	6.18478	5.56661	6.25155	0.0516064	0.0516064	0.051491	0.051491	0.0728193	0.0728193	0.0728193	0.0728193	-0.0569175	-1.04024	-0.675091	-1.5967	-0.0470717	-1.03317	-0.0667633	-1.04736
12814389	FLYWCH2	0.085834	0.775531	86.2819	3.11e-06	0.0652633	0.706724	0.42018	8.592	8.61	8.2514	8.95059	8.21076	8.97323	8.29204	8.92795	0.0434418	0.0434418	0.0485807	0.0485807	0.0687034	0.0687034	0.0687034	0.0687034	-0.0179992	-1.01255	-0.699191	-1.62359	-0.0812783	-1.05796	0.04528	1.03188
12780317	PDE6D	1.0009	0.340685	86.2398	3.12e-06	0.0654732	5.32553	0.0436773	8.99286	8.9043	8.45769	9.43947	8.62395	9.36176	8.29142	9.51717	0.0625931	0.0625931	0.0689433	0.0689433	0.0975005	0.0975005	0.0975005	0.0975005	0.08856	1.06331	-0.981782	-1.9749	0.332533	1.25922	-0.155413	-1.11374
12868185	PTPRO	0.326109	0.580565	86.2051	3.12e-06	0.0654732	0.153602	0.703339	6.85008	6.89838	6.55847	7.18999	6.54765	7.15251	6.56929	7.22746	0.0598037	0.0598037	0.0542664	0.0542664	0.0767442	0.0767442	0.0767442	0.0767442	-0.0482975	-1.03404	-0.631521	-1.5492	-0.02164	-1.01511	-0.074955	-1.05333
12865625	LOC512580	2.75409	0.127994	86.2586	3.12e-06	0.0654732	2.77e-05	0.995901	9.07643	8.92606	8.56266	9.43983	8.63809	9.51476	8.48723	9.3649	0.0640679	0.0640679	0.0654397	0.0654397	0.0925457	0.0925457	0.0925457	0.0925457	0.150364	1.10985	-0.877171	-1.83677	0.150862	1.11023	0.149867	1.10947
12741893	MRPL40	0.0158932	0.902176	86.0516	3.15e-06	0.0661028	0.0756742	0.788848	10.0378	10.0064	8.99906	11.0451	9.04511	11.0305	8.95301	11.0597	0.17626	0.17626	0.166421	0.166421	0.235355	0.235355	0.235355	0.235355	0.031425	1.02202	-2.04604	-4.12972	0.0921	1.06592	-0.02925	-1.02048
12866544	SMC1B	2.89337	0.119779	85.9147	3.17e-06	0.0665224	4.15165	0.068928	5.77965	5.85926	6.1041	5.53481	6.00172	5.55758	6.20648	5.51204	0.0330941	0.0330941	0.0386091	0.0386091	0.0546015	0.0546015	0.0546015	0.0546015	-0.07961	-1.05673	0.569287	1.48379	-0.204753	-1.15249	0.0455333	1.03206
12790849	FAM154B	0.369353	0.556906	85.9546	3.17e-06	0.0665224	2.46908	0.14718	6.75423	6.68908	7.02226	6.42106	7.10578	6.40268	6.93874	6.43943	0.0757978	0.0757978	0.0626412	0.0626412	0.088588	0.088588	0.088588	0.088588	0.0651467	1.04619	0.601202	1.51698	0.167042	1.12275	-0.0367483	-1.0258
12825978	CL46	0.398878	0.541836	85.9075	3.17e-06	0.0665224	0.121612	0.734524	6.46706	6.49512	6.7685	6.19368	6.76529	6.16883	6.77172	6.21852	0.0314189	0.0314189	0.0381462	0.0381462	0.0539469	0.0539469	0.0539469	0.0539469	-0.0280625	-1.01964	0.574823	1.48949	-0.006435	-1.00447	-0.04969	-1.03504
12749806	MBOAT7	0.0395704	0.846309	85.9286	3.17e-06	0.0665224	0.0537261	0.821376	7.94275	7.97528	7.45445	8.46359	7.4508	8.4347	7.4581	8.49247	0.115645	0.115645	0.0982331	0.0982331	0.138923	0.138923	0.138923	0.138923	-0.0325333	-1.02281	-1.00914	-2.01271	-0.0073	-1.00507	-0.0577667	-1.04085
12799334	CNTN4	1.32835	0.275905	85.8471	3.18e-06	0.0667323	1.39757	0.264478	6.09371	6.02687	5.85614	6.26444	5.86352	6.32391	5.84877	6.20498	0.0410082	0.0410082	0.0364186	0.0364186	0.0515037	0.0515037	0.0515037	0.0515037	0.0668408	1.04742	-0.408299	-1.32712	0.014745	1.01027	0.118937	1.08593
12678299	LOC100297006	12.7037	0.0051449	85.872	3.18e-06	0.0667323	0.256412	0.623572	6.91592	7.11081	7.44443	6.5823	7.32343	6.50842	7.56542	6.65619	0.0386622	0.0386622	0.0539558	0.0539558	0.0763051	0.0763051	0.0763051	0.0763051	-0.19488	-1.14463	0.862123	1.81771	-0.24199	-1.18262	-0.14777	-1.10786
12820210	SPADH2	0.491175	0.499386	85.7916	3.19e-06	0.0669422	0.0385713	0.848234	7.56017	7.63098	7.08347	8.10767	7.03721	8.08313	7.12974	8.13222	0.0714382	0.0714382	0.0748898	0.0748898	0.10591	0.10591	0.10591	0.10591	-0.070805	-1.0503	-1.0242	-2.03383	-0.0925217	-1.06623	-0.0490883	-1.03461
12894910	ALG2	0.0506545	0.826461	85.7578	3.2e-06	0.067152	0.405063	0.53878	9.13835	9.10949	8.68579	9.56205	8.73033	9.54637	8.64125	9.57773	0.0906692	0.0906692	0.0796796	0.0796796	0.112684	0.112684	0.112684	0.112684	0.0288592	1.02021	-0.876263	-1.83561	0.0890817	1.06369	-0.0313633	-1.02198
12769856	CWC25	0.481589	0.503505	85.6387	3.22e-06	0.0675717	0.776746	0.398826	8.02865	8.0671	8.40584	7.68991	8.35253	7.70477	8.45916	7.67504	0.0391815	0.0391815	0.0475803	0.0475803	0.0672888	0.0672888	0.0672888	0.0672888	-0.0384533	-1.02701	0.715935	1.64255	-0.106637	-1.07672	0.02973	1.02082
12720994	PXMP4	0.258941	0.621887	85.3159	3.27e-06	0.068621	2.47358	0.14685	6.29942	6.36314	5.92827	6.73429	5.96503	6.63381	5.89151	6.83477	0.088543	0.088543	0.0763128	0.0763128	0.107923	0.107923	0.107923	0.107923	-0.0637192	-1.04516	-0.806021	-1.74838	0.073525	1.05228	-0.200963	-1.14947
12701003	FER1L5	0.824386	0.385259	85.3492	3.27e-06	0.068621	0.125113	0.730898	6.4761	6.51427	6.22595	6.76442	6.21717	6.73503	6.23473	6.79382	0.0297303	0.0297303	0.0359342	0.0359342	0.0508187	0.0508187	0.0508187	0.0508187	-0.038175	-1.02681	-0.538477	-1.45244	-0.0175583	-1.01224	-0.0587917	-1.04159
12871503	DCK	0.45766	0.514062	85.2938	3.28e-06	0.0688308	5.08739	0.0477299	9.40118	9.50249	9.14548	9.75818	9.02001	9.78234	9.27096	9.73402	0.105894	0.105894	0.0818971	0.0818971	0.11582	0.11582	0.11582	0.11582	-0.101312	-1.07275	-0.612702	-1.52912	-0.250948	-1.18999	0.048325	1.03406
12687284	KRTAP13-1	0.110285	0.746676	85.3093	3.28e-06	0.0688308	1.1049	0.317932	6.17613	6.1475	5.91457	6.40906	5.95702	6.39523	5.87212	6.42288	0.0609428	0.0609428	0.0507303	0.0507303	0.0717435	0.0717435	0.0717435	0.0717435	0.0286217	1.02004	-0.494485	-1.40882	0.0848967	1.06061	-0.0276533	-1.01935
12750355	AP1G1	3.12529	0.107527	85.2935	3.28e-06	0.0688308	0.00350651	0.953947	11.8774	11.658	11.2979	12.2376	11.4046	12.3503	11.1912	12.1249	0.0877659	0.0877659	0.0802466	0.0802466	0.113486	0.113486	0.113486	0.113486	0.219425	1.16427	-0.939675	-1.9181	0.2134	1.15942	0.22545	1.16914
12794684	CSPG5	0.341743	0.571777	85.2146	3.29e-06	0.0690406	1.27751	0.284743	7.23727	7.27774	7.54855	6.96647	7.49268	6.98187	7.60442	6.95107	0.0489518	0.0489518	0.0468203	0.0468203	0.066214	0.066214	0.066214	0.066214	-0.04047	-1.02845	0.582078	1.497	-0.11174	-1.08053	0.0308	1.02158
12680419	CCNL1	0.496692	0.497043	85.2107	3.29e-06	0.0690406	1.09296	0.320429	10.8071	10.9572	11.6226	10.1417	11.6314	9.98276	11.6138	10.3006	0.150571	0.150571	0.133306	0.133306	0.188523	0.188523	0.188523	0.188523	-0.150072	-1.10963	1.48094	2.7913	0.01765	1.01231	-0.317795	-1.24642
12722584	ARC	0.437763	0.523157	85.2047	3.29e-06	0.0690406	0.0407085	0.844147	7.74854	7.77583	7.45348	8.07088	7.44659	8.05049	7.46038	8.09127	0.0291673	0.0291673	0.0392909	0.0392909	0.0555657	0.0555657	0.0555657	0.0555657	-0.0272917	-1.0191	-0.617393	-1.5341	-0.0137967	-1.00961	-0.0407867	-1.02867
12808560	SMAD4	1.57045	0.23865	85.1905	3.3e-06	0.0692505	10.2805	0.00939039	13.4204	13.188	12.8713	13.7371	13.1379	13.7029	12.6047	13.7713	0.131151	0.131151	0.103923	0.103923	0.14697	0.14697	0.14697	0.14697	0.232433	1.17481	-0.8658	-1.82235	0.5332	1.44714	-0.0683333	-1.0485
12888065	MPV17L2	6.4469	0.0294097	85.1254	3.31e-06	0.0694604	0.314124	0.587497	8.64728	8.23072	7.71215	9.16585	7.96458	9.32998	7.45971	9.00172	0.116009	0.116009	0.113734	0.113734	0.160844	0.160844	0.160844	0.160844	0.416564	1.33475	-1.45371	-2.73911	0.504872	1.419	0.328257	1.2555
12853605	RBM28	2.34148	0.156967	84.9647	3.34e-06	0.0700899	0.1295	0.726435	8.40082	8.28158	8.5769	8.10551	8.64572	8.15593	8.50807	8.05508	0.0551043	0.0551043	0.0466055	0.0466055	0.0659101	0.0659101	0.0659101	0.0659101	0.119247	1.08617	0.47139	1.38644	0.13765	1.10011	0.100843	1.0724
12723226	KCNB2	0.166386	0.69194	84.6409	3.39e-06	0.0711391	1.69	0.222766	6.31865	6.35903	6.77004	5.90764	6.68892	5.94838	6.85116	5.8669	0.0700094	0.0700094	0.0681719	0.0681719	0.0964097	0.0964097	0.0964097	0.0964097	-0.0403858	-1.02839	0.862404	1.81807	-0.162247	-1.11903	0.081475	1.0581
12748410	GGT5	1.97254	0.190469	84.6836	3.39e-06	0.0711391	0.405798	0.538419	7.74453	7.85354	7.36128	8.23679	7.33708	8.15198	7.38549	8.3216	0.0548852	0.0548852	0.0613927	0.0613927	0.0868223	0.0868223	0.0868223	0.0868223	-0.109014	-1.07849	-0.875506	-1.83465	-0.0484083	-1.03412	-0.16962	-1.12476
12815109	TPT1	2.36847	0.154829	84.6639	3.39e-06	0.0711391	0.102432	0.755517	19.8376	19.8641	19.781	19.9207	19.7653	19.9098	19.7967	19.9315	0.0121873	0.0121873	0.0114836	0.0114836	0.0162402	0.0162402	0.0162402	0.0162402	-0.026525	-1.01856	-0.139675	-1.10166	-0.0313833	-1.02199	-0.0216667	-1.01513
12864086	PDE1B	0.12806	0.727891	84.496	3.42e-06	0.0717687	0.353139	0.565542	7.5226	7.54289	7.80189	7.26359	7.77435	7.27085	7.82944	7.25634	0.0400857	0.0400857	0.0407526	0.0407526	0.0576328	0.0576328	0.0576328	0.0576328	-0.0202867	-1.01416	0.5383	1.45226	-0.0550867	-1.03892	0.0145133	1.01011
12894972	MTMR9	2.5268	0.143011	84.5005	3.42e-06	0.0717687	0.00528123	0.9435	9.56356	9.43148	9.19373	9.80131	9.26217	9.86495	9.12529	9.73767	0.058751	0.058751	0.0530849	0.0530849	0.0750734	0.0750734	0.0750734	0.0750734	0.132073	1.09587	-0.607582	-1.5237	0.136877	1.09952	0.12727	1.09222
12779772	LOC789600	0.4669	0.509938	84.4647	3.43e-06	0.0719786	0.175679	0.683974	7.30681	7.37685	7.00334	7.68032	6.98376	7.62986	7.02292	7.73077	0.0724759	0.0724759	0.0631098	0.0631098	0.0892507	0.0892507	0.0892507	0.0892507	-0.0700358	-1.04974	-0.676976	-1.59878	-0.0391617	-1.02752	-0.10091	-1.07245
12812518	NAA60	0.418329	0.532336	84.431	3.43e-06	0.0719786	0.0500369	0.827503	9.52797	9.43637	8.77212	10.1922	8.80063	10.2553	8.74361	10.1291	0.10014	0.10014	0.104811	0.104811	0.148225	0.148225	0.148225	0.148225	0.0915975	1.06555	-1.42009	-2.67602	0.0570267	1.04032	0.126168	1.09139
12752956	MED25	0.353251	0.565482	84.2339	3.47e-06	0.0728179	0.990016	0.343204	8.53298	8.4974	8.1946	8.83578	8.24715	8.81882	8.14205	8.85274	0.042338	0.042338	0.0460044	0.0460044	0.06506	0.06506	0.06506	0.06506	0.0355867	1.02497	-0.64118	-1.5596	0.105098	1.07557	-0.033925	-1.02379
12689102	AVEN	1.96101	0.19166	84.1899	3.48e-06	0.0730278	0.659569	0.435618	8.00866	7.85687	7.57839	8.28714	7.68565	8.33167	7.47113	8.24261	0.0766436	0.0766436	0.066549	0.066549	0.0941145	0.0941145	0.0941145	0.0941145	0.151786	1.11094	-0.708749	-1.63439	0.214518	1.16032	0.0890533	1.06367
12849586	KLHDC10	1.08139	0.322877	84.1247	3.49e-06	0.0732377	2.4076	0.151794	12.2514	12.131	11.9232	12.4591	11.9381	12.5647	11.9084	12.3536	0.0818636	0.0818636	0.0648403	0.0648403	0.091698	0.091698	0.091698	0.091698	0.120392	1.08703	-0.535892	-1.44984	0.0297333	1.02082	0.21105	1.15753
12688037	AKAP5	5.21057	0.0455786	84.1238	3.49e-06	0.0732377	0.00260269	0.960317	6.86302	6.96787	7.18857	6.64233	7.13766	6.58838	7.23947	6.69627	0.0324801	0.0324801	0.0376059	0.0376059	0.0531828	0.0531828	0.0531828	0.0531828	-0.104852	-1.07538	0.54624	1.46027	-0.101813	-1.07312	-0.10789	-1.07765
12833901	LOC516940	0.698739	0.422731	83.923	3.53e-06	0.0740771	3.25442	0.101389	7.80805	7.91931	7.49037	8.23699	7.50825	8.10784	7.47248	8.36613	0.0941153	0.0941153	0.0780347	0.0780347	0.110358	0.110358	0.110358	0.110358	-0.111258	-1.08017	-0.74662	-1.67786	0.0357683	1.0251	-0.258285	-1.19606
12761345	G6PC3	1.21016	0.297076	83.7395	3.56e-06	0.0747066	0.859611	0.375683	8.17268	8.0487	7.60095	8.62043	7.61129	8.73407	7.5906	8.50679	0.0796931	0.0796931	0.0792364	0.0792364	0.112057	0.112057	0.112057	0.112057	0.123982	1.08974	-1.01948	-2.02719	0.02069	1.01444	0.227273	1.17062
12843025	SLC6A17	3.87141	0.0774539	83.7249	3.57e-06	0.0749165	0.397423	0.542561	7.27417	7.10061	7.48182	6.89296	7.54832	7.00002	7.41533	6.78589	0.0623738	0.0623738	0.0545954	0.0545954	0.0772096	0.0772096	0.0772096	0.0772096	0.173561	1.12784	0.588864	1.50406	0.13299	1.09656	0.214132	1.16001
12784068	C2H2orf76	0.150501	0.706187	83.7107	3.57e-06	0.0749165	0.15095	0.705772	9.14261	9.17936	8.64856	9.67341	8.65194	9.63328	8.64517	9.71354	0.0669751	0.0669751	0.0733458	0.0733458	0.103727	0.103727	0.103727	0.103727	-0.036745	-1.0258	-1.02486	-2.03475	0.006775	1.00471	-0.080265	-1.05721
12698371	CEL	0.000753084	0.978647	83.6599	3.58e-06	0.0751263	1.18101	0.30265	6.81329	6.8102	6.43983	7.18367	6.39718	7.2294	6.48247	7.13794	0.0794696	0.0794696	0.0693623	0.0693623	0.0980932	0.0980932	0.0980932	0.0980932	0.00308417	1.00214	-0.743842	-1.67463	-0.085295	-1.0609	0.0914633	1.06545
12784690	BT.46987	15.0152	0.00308419	83.6512	3.58e-06	0.0751263	0.314272	0.58741	7.01461	7.31309	6.67379	7.65391	6.49451	7.5347	6.85307	7.77311	0.054468	0.054468	0.0659872	0.0659872	0.09332	0.09332	0.09332	0.09332	-0.298485	-1.22985	-0.980115	-1.97262	-0.35856	-1.28215	-0.23841	-1.17969
12786613	ERGIC1	0.0271487	0.872409	83.6003	3.59e-06	0.0753362	0.0415899	0.842494	10.0616	10.0425	9.29403	10.8101	9.28672	10.8366	9.30135	10.7836	0.0823363	0.0823363	0.101305	0.101305	0.143267	0.143267	0.143267	0.143267	0.0191858	1.01339	-1.51603	-2.86003	-0.0146283	-1.01019	0.053	1.03742
12748996	ZNF347	1.55532	0.240769	83.5623	3.6e-06	0.075546	11.7231	0.00650466	7.40363	7.48057	7.64557	7.23863	7.53089	7.27637	7.76025	7.20089	0.0436236	0.0436236	0.0380387	0.0380387	0.0537949	0.0537949	0.0537949	0.0537949	-0.0769392	-1.05478	0.406938	1.32587	-0.22936	-1.17231	0.0754817	1.05371
12795561	SLC26A6	1.20737	0.297604	83.5648	3.6e-06	0.075546	0.603471	0.45524	8.23864	8.31427	7.85495	8.69796	7.78132	8.69597	7.92858	8.69995	0.0486671	0.0486671	0.0575356	0.0575356	0.0813677	0.0813677	0.0813677	0.0813677	-0.0756258	-1.05382	-0.843013	-1.79379	-0.147265	-1.10747	-0.00398667	-1.00277
12888471	OR6T1	0.87322	0.372081	83.5281	3.6e-06	0.075546	0.135418	0.720549	6.11592	6.05282	5.78648	6.38227	5.83002	6.40182	5.74293	6.36271	0.0477471	0.0477471	0.0469288	0.0469288	0.0663673	0.0663673	0.0663673	0.0663673	0.0630992	1.04471	-0.595791	-1.5113	0.0870883	1.06222	0.03911	1.02748
12777920	TMEM163	0.00953488	0.924142	83.5191	3.61e-06	0.0757558	0.547068	0.476523	6.66901	6.67224	6.37821	6.96304	6.40027	6.93776	6.35616	6.98832	0.0233357	0.0233357	0.0360011	0.0360011	0.0509133	0.0509133	0.0509133	0.0509133	-0.0032225	-1.00224	-0.584832	-1.49986	0.04411	1.03105	-0.050555	-1.03566
12816951	CYP3A24	0.425057	0.529124	83.4237	3.62e-06	0.0759657	3.00214	0.113824	5.86696	5.97408	6.53865	5.30239	6.36783	5.36609	6.70946	5.23869	0.116171	0.116171	0.106433	0.106433	0.150518	0.150518	0.150518	0.150518	-0.107112	-1.07707	1.23626	2.35587	-0.341632	-1.26719	0.127408	1.09233
12899525	FUT9	0.536025	0.480892	83.3493	3.64e-06	0.0763854	5.19886	0.0457778	6.78014	6.83869	7.1095	6.50934	7.00528	6.55501	7.21372	6.46366	0.0565483	0.0565483	0.0517613	0.0517613	0.0732016	0.0732016	0.0732016	0.0732016	-0.05855	-1.04142	0.600163	1.51589	-0.20844	-1.15544	0.09134	1.06536
12719581	DHTKD1	1.17181	0.304442	83.3651	3.64e-06	0.0763854	1.68591	0.223285	9.48521	9.39886	9.18397	9.7001	9.26384	9.70657	9.1041	9.69362	0.0564036	0.0564036	0.0488829	0.0488829	0.0691309	0.0691309	0.0691309	0.0691309	0.0863475	1.06168	-0.516126	-1.43011	0.159745	1.11709	0.01295	1.00902
12766496	TLCD1	0.390009	0.546278	83.3434	3.64e-06	0.0763854	0.184669	0.676504	7.1556	7.20189	6.82022	7.53728	6.7802	7.53101	6.86024	7.54355	0.0524125	0.0524125	0.0539988	0.0539988	0.0763659	0.0763659	0.0763659	0.0763659	-0.04629	-1.03261	-0.71706	-1.64383	-0.0800433	-1.05705	-0.0125367	-1.00873
12698638	STXBP1	0.264937	0.617932	83.296	3.65e-06	0.0765953	6.16788	0.0323472	8.55584	8.49525	8.11407	8.93702	8.03239	9.07928	8.19575	8.79476	0.0832274	0.0832274	0.0741353	0.0741353	0.104843	0.104843	0.104843	0.104843	0.0605833	1.04289	-0.822948	-1.76902	-0.163355	-1.11989	0.284522	1.21801
12803923	LOC784681	0.656289	0.436727	83.3019	3.65e-06	0.0765953	2.41124	0.151516	5.14406	5.04134	4.70269	5.4827	4.6877	5.60042	4.71768	5.36499	0.0896631	0.0896631	0.076457	0.076457	0.108126	0.108126	0.108126	0.108126	0.102725	1.0738	-0.78001	-1.71714	-0.0299817	-1.021	0.235432	1.17726
12759076	C18H16orf46	0.536363	0.480757	83.2684	3.65e-06	0.0765953	0.0408298	0.843918	7.33625	7.38304	7.70736	7.01193	7.67626	6.99624	7.73845	7.02763	0.0451705	0.0451705	0.0497208	0.0497208	0.0703158	0.0703158	0.0703158	0.0703158	-0.0467842	-1.03296	0.695423	1.61936	-0.0621833	-1.04404	-0.031385	-1.02199
12711828	MED4	0.0820259	0.780416	83.2285	3.66e-06	0.0768051	2.2317	0.166072	11.5452	11.573	11.8622	11.256	11.898	11.1925	11.8264	11.3195	0.0684101	0.0684101	0.0586856	0.0586856	0.082994	0.082994	0.082994	0.082994	-0.0277083	-1.01939	0.606258	1.52231	0.0715667	1.05086	-0.126983	-1.09201
12701150	KCNT1	0.458696	0.513596	83.185	3.67e-06	0.0770149	7.89536	0.0184791	7.36105	7.43885	7.08211	7.71779	6.94529	7.77682	7.21892	7.65877	0.0812212	0.0812212	0.0671781	0.0671781	0.0950042	0.0950042	0.0950042	0.0950042	-0.0777942	-1.0554	-0.635687	-1.55368	-0.273637	-1.20885	0.118048	1.08527
12689841	NRL	1.81914	0.207165	83.184	3.67e-06	0.0770149	4.737	0.0545705	6.80915	6.88301	7.09068	6.60147	6.99538	6.62291	7.18598	6.58003	0.0387232	0.0387232	0.0383276	0.0383276	0.0542034	0.0542034	0.0542034	0.0542034	-0.0738617	-1.05253	0.489208	1.40367	-0.190603	-1.14124	0.04288	1.03017
12752091	CA7	0.0376029	0.850125	83.1227	3.68e-06	0.0772248	4.72554	0.054814	5.19365	5.20462	4.98339	5.41489	4.92646	5.46084	5.04032	5.36893	0.0400141	0.0400141	0.0368857	0.0368857	0.0521642	0.0521642	0.0521642	0.0521642	-0.0109733	-1.00764	-0.431498	-1.34863	-0.113857	-1.08212	0.09191	1.06578
12821137	LOC788635	1.03111	0.333835	83.1018	3.69e-06	0.0774346	0.0127109	0.912466	6.34409	6.40766	6.60969	6.14206	6.5808	6.10739	6.63858	6.17674	0.0442639	0.0442639	0.0404658	0.0404658	0.0572273	0.0572273	0.0572273	0.0572273	-0.063565	-1.04504	0.467622	1.38283	-0.0577817	-1.04086	-0.0693483	-1.04924
12821009	KAZALD1	0.690554	0.425372	83.0379	3.7e-06	0.0776445	13.9781	0.00385457	7.83324	7.76696	7.61897	7.98123	7.72642	7.94005	7.51152	8.0224	0.0563972	0.0563972	0.0445581	0.0445581	0.0630146	0.0630146	0.0630146	0.0630146	0.0662783	1.04701	-0.36226	-1.28544	0.214908	1.16063	-0.0823517	-1.05874
12804613	MEA1	0.0456667	0.835077	83.017	3.7e-06	0.0776445	0.531035	0.482889	9.13649	9.10164	8.30055	9.93759	8.38344	9.88955	8.21766	9.98562	0.115324	0.115324	0.121326	0.121326	0.171581	0.171581	0.171581	0.171581	0.0348525	1.02445	-1.63704	-3.11026	0.165782	1.12177	-0.0960767	-1.06886
12715337	SGK2	2.74063	0.128826	82.9572	3.72e-06	0.0780642	0.682406	0.428028	6.9368	7.12885	6.68653	7.37912	6.5591	7.3145	6.81396	7.44373	0.08203	0.08203	0.0693543	0.0693543	0.0980818	0.0980818	0.0980818	0.0980818	-0.192049	-1.14239	-0.692588	-1.61618	-0.254865	-1.19322	-0.129233	-1.09371
12710523	SERP2	0.202983	0.661934	82.7765	3.75e-06	0.0786938	0.00780611	0.931341	5.63013	5.67463	5.43369	5.87108	5.41356	5.84671	5.45381	5.89545	0.0698352	0.0698352	0.0549206	0.0549206	0.0776694	0.0776694	0.0776694	0.0776694	-0.0444958	-1.03132	-0.437391	-1.35415	-0.0402483	-1.02829	-0.0487433	-1.03436
12728737	OR6A2	0.210596	0.656114	82.7626	3.76e-06	0.0789036	11.4138	0.00702112	5.59779	5.65471	5.3959	5.85659	5.45298	5.74259	5.33882	5.97059	0.0877051	0.0877051	0.0669864	0.0669864	0.0947331	0.0947331	0.0947331	0.0947331	-0.05692	-1.04024	-0.460687	-1.3762	0.114162	1.08235	-0.228002	-1.17121
12872147	THAP6	0.424534	0.529372	82.7075	3.77e-06	0.0791135	8.75111	0.0143315	8.7072	8.80489	8.32606	9.18603	8.13735	9.27704	8.51478	9.09501	0.106028	0.106028	0.0886361	0.0886361	0.12535	0.12535	0.12535	0.12535	-0.0976992	-1.07007	-0.859966	-1.815	-0.37743	-1.29903	0.182032	1.13448
12860523	DCTN2	0.391847	0.545352	82.6795	3.77e-06	0.0791135	0.115448	0.741054	12.4366	12.3654	11.9265	12.8754	11.9444	12.9288	11.9087	12.8221	0.0803809	0.0803809	0.0771569	0.0771569	0.109116	0.109116	0.109116	0.109116	0.0711583	1.05056	-0.948908	-1.93041	0.0357	1.02505	0.106617	1.0767
12746759	C17H22orf39	1.99424	0.188252	82.6501	3.78e-06	0.0793233	1.87928	0.200396	8.67333	8.87875	9.08614	8.46594	8.93667	8.40998	9.23562	8.52189	0.102861	0.102861	0.0803353	0.0803353	0.113611	0.113611	0.113611	0.113611	-0.205427	-1.15303	0.620208	1.5371	-0.298948	-1.23025	-0.111905	-1.08065
12791016	KIAA1024	0.0147456	0.905755	82.5831	3.79e-06	0.0795331	0.0388998	0.847598	6.377	6.38522	6.03641	6.72582	6.03978	6.71423	6.03303	6.7374	0.0478416	0.0478416	0.0508253	0.0508253	0.0718778	0.0718778	0.0718778	0.0718778	-0.00821583	-1.00571	-0.689407	-1.61262	0.00674667	1.00469	-0.0231783	-1.0162
12683931	VWA5B2	0.0363443	0.852621	82.4449	3.82e-06	0.0801627	1.36614	0.269583	7.42483	7.41096	7.08997	7.74582	7.05469	7.79496	7.12524	7.69667	0.0514389	0.0514389	0.0512572	0.0512572	0.0724887	0.0724887	0.0724887	0.0724887	0.0138683	1.00966	-0.65585	-1.57554	-0.0705567	-1.05012	0.0982933	1.07051
12877814	ZNF358	0.00541532	0.942789	82.4572	3.82e-06	0.0801627	0.0243069	0.879209	10.3014	10.3141	9.68274	10.9327	9.68709	10.9156	9.67838	10.9498	0.122497	0.122497	0.110635	0.110635	0.156462	0.156462	0.156462	0.156462	-0.0127483	-1.00888	-1.25001	-2.37843	0.00871333	1.00606	-0.03421	-1.024
12803067	HMGCLL1	3.04068	0.111804	82.3953	3.83e-06	0.0803726	0.717822	0.416675	7.51338	7.35823	7.21386	7.65774	7.27072	7.75603	7.157	7.55945	0.0629129	0.0629129	0.0507625	0.0507625	0.071789	0.071789	0.071789	0.071789	0.155146	1.11353	-0.443881	-1.36026	0.113715	1.08201	0.196577	1.14598
12804750	HDGFL1	6.74482	0.0266246	82.2991	3.85e-06	0.0807923	0.0499654	0.827624	7.66003	7.85486	7.49119	8.0237	7.38721	7.93284	7.59517	8.11455	0.0530479	0.0530479	0.0476279	0.0476279	0.0673561	0.0673561	0.0673561	0.0673561	-0.194836	-1.14459	-0.532506	-1.44644	-0.207957	-1.15505	-0.181715	-1.13423
12795452	C22H3orf75	0.0995731	0.758829	82.2053	3.87e-06	0.081212	4.41532	0.0619452	7.74472	7.70277	7.50279	7.9447	7.47256	8.01689	7.53302	7.87251	0.0940189	0.0940189	0.0708072	0.0708072	0.100137	0.100137	0.100137	0.100137	0.0419567	1.02951	-0.441908	-1.3584	-0.0604583	-1.0428	0.144372	1.10525
12857338	GCAT	0.198185	0.665671	82.197	3.87e-06	0.081212	0.0066598	0.936569	8.18688	8.24817	7.70186	8.7332	7.66657	8.7072	7.73714	8.7592	0.097348	0.097348	0.0892939	0.0892939	0.126281	0.126281	0.126281	0.126281	-0.0612883	-1.0434	-1.03134	-2.04392	-0.0705717	-1.05013	-0.052005	-1.0367
12780046	LOC100336946	3.52817	0.0897681	82.1658	3.88e-06	0.0814218	0.128805	0.727136	4.99147	5.09865	4.84544	5.24468	4.78394	5.199	4.90693	5.29037	0.0403479	0.0403479	0.0360412	0.0360412	0.0509699	0.0509699	0.0509699	0.0509699	-0.107179	-1.07712	-0.399247	-1.31882	-0.122987	-1.08899	-0.0913717	-1.06538
12853987	KIAA1549	0.356082	0.563955	81.9263	3.93e-06	0.082471	2.41075	0.151554	8.94968	9.0235	8.70565	9.26753	8.62054	9.27881	8.79076	9.25625	0.0874819	0.0874819	0.0692093	0.0692093	0.0978767	0.0978767	0.0978767	0.0978767	-0.0738258	-1.0525	-0.561878	-1.47619	-0.17021	-1.12522	0.0225583	1.01576
12768579	TMEM92	0.137212	0.718794	81.8601	3.95e-06	0.0828908	1.01972	0.336394	6.70373	6.67119	6.99491	6.38001	7.04549	6.36196	6.94433	6.39806	0.0621004	0.0621004	0.0555246	0.0555246	0.0785236	0.0785236	0.0785236	0.0785236	0.0325317	1.02281	0.614907	1.53146	0.101162	1.07264	-0.0360983	-1.02534
12840647	COL8A2	2.72437	0.129839	81.7798	3.96e-06	0.0831006	1.26087	0.287722	4.91705	4.97506	5.15866	4.73345	5.15606	4.67804	5.16127	4.78885	0.0248531	0.0248531	0.0293524	0.0293524	0.0415106	0.0415106	0.0415106	0.0415106	-0.0580133	-1.04103	0.425215	1.34277	-0.005215	-1.00362	-0.110812	-1.07984
12691870	NRXN3	2.74238	0.128717	81.6762	3.99e-06	0.0837302	0.0048401	0.945907	5.03883	5.12725	4.87671	5.28937	4.83091	5.24674	4.92251	5.33199	0.0377569	0.0377569	0.0351287	0.0351287	0.0496794	0.0496794	0.0496794	0.0496794	-0.088425	-1.06321	-0.41266	-1.33114	-0.0916017	-1.06555	-0.0852483	-1.06087
12862169	SMCR7L	1.75184	0.215106	81.63	4e-06	0.08394	7.82565	0.0188774	7.61775	7.73873	7.43965	7.91683	7.45303	7.78246	7.42627	8.05119	0.0646335	0.0646335	0.0527834	0.0527834	0.074647	0.074647	0.074647	0.074647	-0.120982	-1.08747	-0.477175	-1.39202	0.0267633	1.01872	-0.268727	-1.20474
12824728	MIR2400	0.65801	0.436145	81.5652	4.01e-06	0.0841498	1.17834	0.303169	10.4265	10.321	10.5715	10.1759	10.648	10.2049	10.495	10.1469	0.0919807	0.0919807	0.0686287	0.0686287	0.0970556	0.0970556	0.0970556	0.0970556	0.105518	1.07588	0.395597	1.31549	0.153067	1.11193	0.05797	1.041
12874672	STK32B	2.48688	0.145878	81.5151	4.02e-06	0.0843597	3.23967	0.102067	6.25619	6.37895	6.58715	6.04799	6.47203	6.04035	6.70228	6.05563	0.0550453	0.0550453	0.0490563	0.0490563	0.0693761	0.0693761	0.0693761	0.0693761	-0.122762	-1.08882	0.539158	1.45312	-0.230247	-1.17304	-0.0152767	-1.01065
12713594	PDYN	0.0363429	0.852624	81.5077	4.02e-06	0.0843597	0.239531	0.635102	8.01876	8.00585	8.30402	7.72059	8.32629	7.71124	8.28174	7.72995	0.0479131	0.0479131	0.0468172	0.0468172	0.0662095	0.0662095	0.0662095	0.0662095	0.0129175	1.00899	0.583422	1.4984	0.044545	1.03136	-0.01871	-1.01305
12696433	RHOV	0.873389	0.372036	81.4234	4.04e-06	0.0847794	0.626032	0.447174	6.77738	6.87934	6.43209	7.22463	6.34637	7.2084	6.51782	7.24086	0.0771418	0.0771418	0.0700284	0.0700284	0.0990351	0.0990351	0.0990351	0.0990351	-0.101955	-1.07323	-0.792537	-1.73212	-0.171448	-1.12619	-0.0324617	-1.02276
12832940	SLC22A8	2.27709	0.162226	81.401	4.05e-06	0.0849893	0.538393	0.479949	5.86917	5.95338	5.61899	6.20356	5.55312	6.18522	5.68487	6.22189	0.0394621	0.0394621	0.0427564	0.0427564	0.0604667	0.0604667	0.0604667	0.0604667	-0.0842142	-1.06011	-0.584564	-1.49959	-0.131755	-1.09563	-0.0366733	-1.02575
12697921	WDR5	1.84361	0.204375	81.3245	4.06e-06	0.0851991	0.82159	0.386036	9.12403	8.90261	8.49184	9.53481	8.65496	9.5931	8.32871	9.47651	0.11531	0.11531	0.0999611	0.0999611	0.141366	0.141366	0.141366	0.141366	0.221421	1.16588	-1.04297	-2.06047	0.326252	1.25375	0.11659	1.08417
12753335	RPS11	1.29567	0.281541	81.3316	4.06e-06	0.0851991	0.0602877	0.811007	16.4598	16.5979	16.2732	16.7846	16.1972	16.7225	16.3492	16.8467	0.0857734	0.0857734	0.0669524	0.0669524	0.0946849	0.0946849	0.0946849	0.0946849	-0.138075	-1.10044	-0.511458	-1.42549	-0.152	-1.11111	-0.12415	-1.08987
12802769	TBC1D7	0.354577	0.564766	81.1644	4.1e-06	0.0860385	0.45956	0.513209	8.05915	8.11618	7.68418	8.49115	7.6253	8.493	7.74305	8.4893	0.0677136	0.0677136	0.0655623	0.0655623	0.0927191	0.0927191	0.0927191	0.0927191	-0.0570225	-1.04032	-0.806978	-1.74954	-0.117745	-1.08504	0.0037	1.00257
12756160	HNRNPL	11.4323	0.00698879	81.134	4.11e-06	0.0862483	3.44532	0.0931001	11.2131	11.5556	11.0351	11.7337	10.7919	11.6344	11.2783	11.8329	0.0716185	0.0716185	0.0637839	0.0637839	0.090204	0.090204	0.090204	0.090204	-0.342458	-1.26792	-0.698592	-1.62292	-0.486417	-1.40096	-0.1985	-1.1475
12767740	AURKB	0.031611	0.862434	81.137	4.11e-06	0.0862483	0.722801	0.415118	6.14982	6.13116	6.39733	5.88365	6.43091	5.86874	6.36376	5.89856	0.0742126	0.0742126	0.0597225	0.0597225	0.0844604	0.0844604	0.0844604	0.0844604	0.01866	1.01302	0.51368	1.42769	0.0671433	1.04764	-0.0298233	-1.02089
12866194	APOBEC1	2.17804	0.170772	81.0049	4.14e-06	0.0868779	2.86979	0.121121	5.74013	5.83207	6.02354	5.54866	5.93288	5.54738	6.1142	5.54994	0.0440503	0.0440503	0.0408192	0.0408192	0.057727	0.057727	0.057727	0.057727	-0.0919383	-1.0658	0.474883	1.38981	-0.181322	-1.13392	-0.002555	-1.00177
12683269	KNG1	3.73074	0.0822282	80.8245	4.18e-06	0.0877173	1.90974	0.19708	6.70871	6.88561	6.57429	7.02003	6.45158	6.96583	6.697	7.07422	0.0647618	0.0647618	0.052073	0.052073	0.0736424	0.0736424	0.0736424	0.0736424	-0.176902	-1.13045	-0.445738	-1.36201	-0.245418	-1.18544	-0.108385	-1.07802
12772161	LSMD1	0.00600734	0.939749	80.7674	4.19e-06	0.0879271	0.048024	0.830946	7.81994	7.83668	7.20416	8.45246	7.211	8.42887	7.19731	8.47605	0.152744	0.152744	0.128408	0.128408	0.181597	0.181597	0.181597	0.181597	-0.0167425	-1.01167	-1.24831	-2.37563	0.0136967	1.00954	-0.0471817	-1.03324
12726889	RPS3	0.667137	0.433079	80.6606	4.22e-06	0.0885567	0.0604944	0.810691	13.5769	13.7697	13.2917	14.0549	13.2057	13.948	13.3777	14.1617	0.166954	0.166954	0.125467	0.125467	0.177437	0.177437	0.177437	0.177437	-0.19285	-1.14302	-0.763167	-1.69721	-0.17195	-1.12658	-0.21375	-1.1597
12906728	PRPS2	3.165	0.105591	80.5988	4.23e-06	0.0887665	3.12499	0.107542	7.98092	7.80823	7.5919	8.19725	7.61864	8.34319	7.56515	8.05131	0.0686372	0.0686372	0.0590947	0.0590947	0.0835725	0.0835725	0.0835725	0.0835725	0.172687	1.12716	-0.605351	-1.52135	0.05349	1.03777	0.291885	1.22424
12751220	PPP1R12C	0.109263	0.747806	80.4438	4.27e-06	0.0896059	1.84088	0.204684	8.25088	8.21392	7.85082	8.61398	7.92702	8.57473	7.77462	8.65322	0.0790536	0.0790536	0.0702477	0.0702477	0.0993452	0.0993452	0.0993452	0.0993452	0.036955	1.02595	-0.76316	-1.6972	0.152402	1.11142	-0.0784917	-1.05591
12879988	HOOK2	4.95587	0.0501665	80.4434	4.27e-06	0.0896059	0.0474392	0.831961	7.39937	7.59993	7.19626	7.80304	7.08862	7.71012	7.30391	7.89595	0.0637028	0.0637028	0.0563314	0.0563314	0.0796646	0.0796646	0.0796646	0.0796646	-0.200555	-1.14914	-0.606773	-1.52285	-0.21529	-1.16094	-0.18582	-1.13746
12806416	PRRC2A	0.0171494	0.898408	80.4039	4.28e-06	0.0898158	0.098948	0.759561	10.2914	10.3067	9.87436	10.7237	9.85178	10.7309	9.89694	10.7165	0.0829513	0.0829513	0.0753892	0.0753892	0.106616	0.106616	0.106616	0.106616	-0.0153625	-1.01071	-0.849358	-1.8017	-0.0451583	-1.0318	0.0144333	1.01005
12727389	MOGAT2	0.0168822	0.899197	80.285	4.31e-06	0.0904454	0.26651	0.616905	5.29428	5.28119	5.56208	5.01339	5.58443	5.00413	5.53974	5.02265	0.0712105	0.0712105	0.0589318	0.0589318	0.0833422	0.0833422	0.0833422	0.0833422	0.013085	1.00911	0.548695	1.46276	0.0446983	1.03147	-0.0185283	-1.01293
12864989	MCAT	0.903967	0.364133	80.2361	4.32e-06	0.0906552	0.0214891	0.886368	9.4128	9.55178	9.1745	9.79008	9.09997	9.72563	9.24903	9.85453	0.103364	0.103364	0.0807635	0.0807635	0.114217	0.114217	0.114217	0.114217	-0.138983	-1.10113	-0.615581	-1.53217	-0.149057	-1.10884	-0.128908	-1.09347
12773079	KRT31	2.60783	0.137411	80.1145	4.35e-06	0.0912847	1.26028	0.287828	8.6915	8.90534	8.30454	9.29231	8.13567	9.24733	8.4734	9.33728	0.0936353	0.0936353	0.0861884	0.0861884	0.121889	0.121889	0.121889	0.121889	-0.213842	-1.15977	-0.987768	-1.98311	-0.337732	-1.26377	-0.0899533	-1.06434
12892478	MIR2473	0.866692	0.373802	80.082	4.36e-06	0.0914946	1.73811	0.216776	6.39764	6.28306	5.92929	6.75141	5.92602	6.86926	5.93256	6.63357	0.0870228	0.0870228	0.0767884	0.0767884	0.108595	0.108595	0.108595	0.108595	0.114572	1.08265	-0.822121	-1.768	-0.006545	-1.00455	0.23569	1.17747
12807081	LOC785277	0.562938	0.470364	80.0115	4.37e-06	0.0917044	0.0230226	0.882416	6.22241	6.28281	6.00172	6.5035	5.96727	6.47756	6.03618	6.52944	0.0569204	0.0569204	0.0490579	0.0490579	0.0693783	0.0693783	0.0693783	0.0693783	-0.0603967	-1.04275	-0.50178	-1.41596	-0.0689083	-1.04892	-0.051885	-1.03662
12839771	GRIK3	3.1475	0.106438	79.9778	4.38e-06	0.0919143	0.303648	0.593701	5.32769	5.41626	5.09721	5.64675	5.06985	5.58553	5.12456	5.70796	0.0353015	0.0353015	0.0395864	0.0395864	0.0559836	0.0559836	0.0559836	0.0559836	-0.0885708	-1.06332	-0.549538	-1.46362	-0.05471	-1.03865	-0.122432	-1.08857
12706667	CIZ1	0.242094	0.63332	79.7887	4.43e-06	0.0929635	4.95e-05	0.994522	10.2901	10.3348	10.0058	10.6191	9.98367	10.5965	10.0279	10.6417	0.0642393	0.0642393	0.0569391	0.0569391	0.080524	0.080524	0.080524	0.080524	-0.0447	-1.03147	-0.613345	-1.5298	-0.0442167	-1.03112	-0.0451833	-1.03181
12792492	C21H14orf126	2.75831	0.127735	79.7183	4.45e-06	0.0933833	1.23347	0.292723	5.05861	5.18628	5.45576	4.78914	5.35046	4.76677	5.56105	4.81151	0.0543548	0.0543548	0.05358	0.05358	0.0757736	0.0757736	0.0757736	0.0757736	-0.127666	-1.09252	0.666619	1.58735	-0.210587	-1.15716	-0.044745	-1.0315
12896222	CLDN20	3.99315	0.0735978	79.6633	4.46e-06	0.0935931	1.63572	0.229795	6.71813	6.85147	6.44413	7.12546	6.32864	7.10761	6.55961	7.14332	0.0471829	0.0471829	0.0506945	0.0506945	0.0716928	0.0716928	0.0716928	0.0716928	-0.133339	-1.09683	-0.681336	-1.60362	-0.23097	-1.17362	-0.0357083	-1.02506
12791280	PRC1	0.00170808	0.967847	79.6028	4.47e-06	0.093803	0.0353663	0.854592	7.80091	7.79568	7.39975	8.19683	7.41077	8.19105	7.38874	8.20261	0.0894956	0.0894956	0.07746	0.07746	0.109545	0.109545	0.109545	0.109545	0.00523083	1.00363	-0.797077	-1.73758	0.0220317	1.01539	-0.01157	-1.00805
12745177	SPATA5	0.85734	0.376289	79.5555	4.49e-06	0.0942227	0.0196589	0.891278	8.60461	8.67023	8.87261	8.40223	8.84349	8.36572	8.90172	8.43874	0.0501155	0.0501155	0.0441708	0.0441708	0.062467	0.062467	0.062467	0.062467	-0.0656242	-1.04654	0.470376	1.38547	-0.05823	-1.04119	-0.0730183	-1.05192
12818802	MIR146B	0.508646	0.492033	79.4939	4.5e-06	0.0944325	0.21135	0.655544	5.4652	5.41121	5.73299	5.14342	5.74479	5.18561	5.72119	5.10122	0.0535325	0.0535325	0.0502596	0.0502596	0.0710777	0.0710777	0.0710777	0.0710777	0.0539933	1.03813	0.589575	1.5048	0.0235933	1.01649	0.0843933	1.06024
12757071	CCDC102A	0.100227	0.758067	79.4645	4.51e-06	0.0946424	0.353384	0.56541	7.88112	7.91432	8.35511	7.44033	8.308	7.45423	8.40221	7.42643	0.0741607	0.0741607	0.0733662	0.0733662	0.103755	0.103755	0.103755	0.103755	-0.0332033	-1.02328	0.91478	1.88528	-0.0942067	-1.06748	0.0278	1.01946
12814549	METTL9	0.00367245	0.952871	79.3865	4.53e-06	0.095062	0.716639	0.417047	9.66469	9.65917	9.39275	9.93111	9.36994	9.95945	9.41557	9.90277	0.0644479	0.0644479	0.054676	0.054676	0.0773236	0.0773236	0.0773236	0.0773236	0.00552333	1.00384	-0.538355	-1.45232	-0.0456267	-1.03213	0.0566733	1.04006
12793916	LOC781494	6.99797	0.0245071	79.2145	4.57e-06	0.0959014	0.047462	0.831921	7.43046	6.73773	6.41357	7.75462	6.77635	8.08457	6.05079	7.42467	0.185167	0.185167	0.15106	0.15106	0.213632	0.213632	0.213632	0.213632	0.692732	1.61634	-1.34105	-2.53336	0.725558	1.65354	0.659907	1.57998
12760374	LOC100294820	0.0290351	0.868096	79.1489	4.59e-06	0.0963212	0.194311	0.66873	5.34493	5.35725	5.60943	5.09274	5.59047	5.09938	5.62839	5.0861	0.0511286	0.0511286	0.0463714	0.0463714	0.065579	0.065579	0.065579	0.065579	-0.0123208	-1.00858	0.516687	1.43067	-0.0379217	-1.02663	0.01328	1.00925
12779084	ZBTB8OS	2.77449	0.126747	79.1584	4.59e-06	0.0963212	0.000207215	0.988798	9.13777	9.01322	8.80509	9.3459	8.8678	9.40774	8.74238	9.28407	0.0528713	0.0528713	0.0481809	0.0481809	0.068138	0.068138	0.068138	0.068138	0.124545	1.09016	-0.540812	-1.45479	0.12542	1.09083	0.12367	1.0895
12813289	DOC2A	0.0146572	0.906036	79.0767	4.61e-06	0.0967409	0.0104564	0.920574	7.51154	7.52027	7.24802	7.78378	7.24057	7.7825	7.25547	7.78507	0.0509935	0.0509935	0.0469856	0.0469856	0.0664476	0.0664476	0.0664476	0.0664476	-0.00873083	-1.00607	-0.535763	-1.44971	-0.0148917	-1.01038	-0.00257	-1.00178
12910487	LOC782892	4.46351	0.0607654	79.0444	4.62e-06	0.0969507	0.729494	0.41304	6.51787	6.7248	6.40432	6.83835	6.28001	6.75573	6.52864	6.92097	0.0692583	0.0692583	0.0547189	0.0547189	0.0773843	0.0773843	0.0773843	0.0773843	-0.206931	-1.15423	-0.434028	-1.351	-0.248627	-1.18808	-0.165235	-1.12135
12856825	CELA1	1.05332	0.328929	78.9901	4.63e-06	0.0971605	1.66099	0.226485	6.49122	6.58953	6.23434	6.8464	6.14081	6.84162	6.32788	6.85118	0.0677356	0.0677356	0.0589891	0.0589891	0.0834231	0.0834231	0.0834231	0.0834231	-0.0983133	-1.07052	-0.612062	-1.52844	-0.187068	-1.13845	-0.00955833	-1.00665
12790586	KIAA0391	1.29866	0.281019	78.9496	4.64e-06	0.0973704	2.06683	0.181081	8.23981	8.37279	7.98581	8.62679	7.97118	8.50845	8.00044	8.74513	0.0825111	0.0825111	0.0685933	0.0685933	0.0970056	0.0970056	0.0970056	0.0970056	-0.132977	-1.09655	-0.640978	-1.55939	-0.0292667	-1.02049	-0.236687	-1.17828
12733217	ILK	0.275709	0.61097	78.9767	4.64e-06	0.0973704	0.136569	0.719422	12.0733	11.998	11.4559	12.6154	11.5176	12.6289	11.3942	12.6019	0.101336	0.101336	0.0969038	0.0969038	0.137043	0.137043	0.137043	0.137043	0.07525	1.05354	-1.1595	-2.2338	0.123467	1.08935	0.0270333	1.01891
12884941	LOC100850321	0.0272441	0.872187	78.9042	4.65e-06	0.0975803	5.60181	0.0394914	6.66661	6.65157	6.21116	7.10702	6.09933	7.2339	6.32299	6.98015	0.0644349	0.0644349	0.0679618	0.0679618	0.0961125	0.0961125	0.0961125	0.0961125	0.0150408	1.01048	-0.895866	-1.86073	-0.223662	-1.16769	0.253743	1.1923
12727890	TAF10	0.0373617	0.8506	78.9304	4.65e-06	0.0975803	0.023735	0.880626	12.2832	12.3123	11.2927	13.3028	11.2607	13.3057	11.3246	13.2999	0.10618	0.10618	0.135778	0.135778	0.192019	0.192019	0.192019	0.192019	-0.029025	-1.02032	-2.01017	-4.02831	-0.0638833	-1.04528	0.00583333	1.00405
12834835	TMEM80	0.0227497	0.883109	78.8547	4.67e-06	0.098	2.69961	0.131402	9.96677	9.94867	9.5811	10.3343	9.52046	10.4131	9.64173	10.2556	0.0848508	0.0848508	0.073475	0.073475	0.103909	0.103909	0.103909	0.103909	0.0180992	1.01262	-0.753234	-1.68557	-0.12127	-1.08769	0.157468	1.11533
12786236	SLC45A2	0.550112	0.475331	78.8239	4.68e-06	0.0982098	4.55797	0.0585321	5.76048	5.83659	6.08482	5.51225	5.97792	5.54304	6.19172	5.48147	0.0725638	0.0725638	0.0606013	0.0606013	0.0857031	0.0857031	0.0857031	0.0857031	-0.0761133	-1.05417	0.572565	1.48717	-0.213797	-1.15974	0.06157	1.0436
12788534	TTC23L	0.0276946	0.871145	78.7601	4.69e-06	0.0984196	0.694381	0.424134	5.94213	5.92923	6.12955	5.74181	6.1542	5.73006	6.10489	5.75357	0.054798	0.054798	0.0444816	0.0444816	0.0629065	0.0629065	0.0629065	0.0629065	0.0128967	1.00898	0.387735	1.30834	0.0493033	1.03477	-0.02351	-1.01643
12812319	HAGHL	0.987832	0.343713	78.6814	4.71e-06	0.0988393	2.42214	0.150686	7.11594	7.20253	6.84522	7.47325	6.74683	7.48505	6.94361	7.46145	0.0616025	0.0616025	0.0561305	0.0561305	0.0793805	0.0793805	0.0793805	0.0793805	-0.0865875	-1.06186	-0.628023	-1.54545	-0.196777	-1.14613	0.0236017	1.01649
12896625	IGF2R	1.0667e-05	0.997458	78.6091	4.73e-06	0.099259	1.32641	0.276236	9.10123	9.10073	8.71038	9.49158	8.76136	9.44109	8.65939	9.54208	0.107349	0.107349	0.0877658	0.0877658	0.12412	0.12412	0.12412	0.12412	0.000495833	1.00034	-0.781209	-1.71857	0.101973	1.07324	-0.100982	-1.0725
12844095	CD1E	2.73613	0.129105	78.5116	4.76e-06	0.0998886	9.78058	0.010738	5.47519	5.5605	5.74675	5.28894	5.6233	5.32707	5.8702	5.2508	0.0364698	0.0364698	0.0365024	0.0365024	0.0516222	0.0516222	0.0516222	0.0516222	-0.0853133	-1.06092	0.457815	1.37346	-0.2469	-1.18665	0.0762733	1.05429
12892280	MIRLET7A-1	0.062384	0.807823	78.5018	4.76e-06	0.0998886	2.84009	0.12284	5.18755	5.15088	5.6199	4.71852	5.55251	4.82258	5.68729	4.61446	0.103815	0.103815	0.0893097	0.0893097	0.126303	0.126303	0.126303	0.126303	0.03667	1.02574	0.901378	1.86785	-0.134778	-1.09792	0.208118	1.15518
12832304	LOC100139381	0.959116	0.350508	78.521	4.76e-06	0.0998886	0.0673379	0.800517	4.79394	4.88025	4.65049	5.0237	4.6128	4.97508	4.68818	5.07232	0.0623134	0.0623134	0.0488358	0.0488358	0.0690643	0.0690643	0.0690643	0.0690643	-0.0863042	-1.06165	-0.373208	-1.29523	-0.075375	-1.05363	-0.0972333	-1.06972
12822879	HPSE2	0.0904974	0.769707	78.4072	4.79e-06	0.100518	1.13795	0.311163	6.05363	6.07703	5.76056	6.3701	5.71215	6.39511	5.80898	6.34508	0.0550123	0.0550123	0.0519402	0.0519402	0.0734546	0.0734546	0.0734546	0.0734546	-0.0234042	-1.01635	-0.609531	-1.52576	-0.096835	-1.06942	0.0500267	1.03528
12727180	BBOX1	3.55516	0.0887152	78.297	4.82e-06	0.101148	1.69035	0.222722	6.36736	6.58664	6.74735	6.20665	6.59799	6.13674	6.8967	6.27657	0.0822315	0.0822315	0.0656846	0.0656846	0.0928921	0.0928921	0.0928921	0.0928921	-0.219272	-1.16415	0.540693	1.45467	-0.298717	-1.23005	-0.139827	-1.10177
12903432	TCEAL1	1.63791	0.229505	78.2867	4.82e-06	0.101148	0.0367045	0.851902	5.84888	5.99764	6.26069	5.58583	6.19362	5.50415	6.32776	5.66752	0.082188	0.082188	0.0695111	0.0695111	0.0983035	0.0983035	0.0983035	0.0983035	-0.148754	-1.10861	0.674852	1.59643	-0.134142	-1.09744	-0.163367	-1.1199
12726490	MIR2315	2.45649	0.14811	78.2455	4.83e-06	0.101358	2.06336	0.181415	15.3262	14.8819	14.5318	15.6764	14.661	15.9915	14.4025	15.3613	0.200468	0.200468	0.15582	0.15582	0.220362	0.220362	0.220362	0.220362	0.444342	1.36069	-1.14463	-2.21089	0.258467	1.19621	0.630217	1.5478
12688025	TSHR	0.0428291	0.840201	78.173	4.85e-06	0.101777	5.09596	0.0475763	6.75205	6.73386	6.3634	7.12251	6.4694	7.0347	6.25739	7.21032	0.062151	0.062151	0.0614349	0.0614349	0.0868821	0.0868821	0.0868821	0.0868821	0.01819	1.01269	-0.759113	-1.69245	0.212007	1.1583	-0.175627	-1.12945
12895189	PPAPDC2	0.801381	0.391719	78.1907	4.85e-06	0.101777	2.79886	0.125277	5.18142	5.22882	5.38838	5.02186	5.33001	5.03283	5.44675	5.01089	0.0374394	0.0374394	0.0336211	0.0336211	0.0475474	0.0475474	0.0475474	0.0475474	-0.0473983	-1.0334	0.366523	1.28924	-0.116743	-1.08428	0.0219467	1.01533
12865876	TMEM106C	0.0551055	0.819143	78.1833	4.85e-06	0.101777	0.12481	0.731209	7.39578	7.41889	7.08773	7.72694	7.06341	7.72815	7.11206	7.72572	0.0696251	0.0696251	0.0610762	0.0610762	0.0863748	0.0863748	0.0863748	0.0863748	-0.0231142	-1.01615	-0.639203	-1.55747	-0.0486533	-1.0343	0.002425	1.00168
12822203	OBFC1	0.336388	0.574756	78.106	4.87e-06	0.102197	0.457532	0.51412	8.40211	8.33798	7.95684	8.78324	7.95728	8.84693	7.9564	8.71955	0.0781834	0.0781834	0.0724035	0.0724035	0.102394	0.102394	0.102394	0.102394	0.0641283	1.04545	-0.826403	-1.77326	0.000878333	1.00061	0.127378	1.09231
12714064	GATA5	1.18596	0.301693	78.1089	4.87e-06	0.102197	0.115565	0.740927	7.1637	7.27751	6.96316	7.47805	6.89635	7.43105	7.02997	7.52505	0.0738986	0.0738986	0.0598249	0.0598249	0.0846052	0.0846052	0.0846052	0.0846052	-0.113812	-1.08208	-0.514887	-1.42888	-0.133617	-1.09704	-0.0940067	-1.06733
12783620	GPR55	0.00505157	0.94474	77.992	4.9e-06	0.102826	0.393776	0.544383	7.04683	7.04267	6.77127	7.31822	6.79278	7.30087	6.74976	7.33557	0.0413954	0.0413954	0.0426113	0.0426113	0.0602615	0.0602615	0.0602615	0.0602615	0.00416083	1.00289	-0.546952	-1.461	0.043025	1.03027	-0.0347033	-1.02435
12821814	SEC31B	0.108771	0.748352	77.8897	4.93e-06	0.103456	1.6162	0.232396	8.34806	8.31432	8.04952	8.61286	8.02581	8.67031	8.07322	8.55542	0.072341	0.072341	0.0602929	0.0602929	0.085267	0.085267	0.085267	0.085267	0.0337408	1.02366	-0.563348	-1.47769	-0.0474083	-1.03341	0.11489	1.08289
12889299	ORM1	1.46508	0.253955	77.8477	4.94e-06	0.103666	0.0580669	0.814447	6.22799	6.2942	5.86724	6.65495	5.8449	6.61109	5.88958	6.69881	0.0386743	0.0386743	0.0523496	0.0523496	0.0740335	0.0740335	0.0740335	0.0740335	-0.0662017	-1.04696	-0.78771	-1.72633	-0.0446883	-1.03146	-0.087715	-1.06269
12768006	PIGS	0.0205677	0.888812	77.7116	4.98e-06	0.104505	1.10182	0.318572	10.002	9.98037	9.36924	10.6131	9.30597	10.6979	9.4325	10.5282	0.106404	0.106404	0.103142	0.103142	0.145865	0.145865	0.145865	0.145865	0.0215808	1.01507	-1.24385	-2.3683	-0.126528	-1.09166	0.16969	1.12482
12731995	LOC513532	0.547222	0.476462	77.7169	4.98e-06	0.104505	0.0299438	0.86607	5.59975	5.65554	5.91164	5.34364	5.88932	5.31017	5.93396	5.37711	0.0533293	0.0533293	0.0495965	0.0495965	0.0701401	0.0701401	0.0701401	0.0701401	-0.0557908	-1.03943	0.567998	1.48246	-0.0446417	-1.03143	-0.06694	-1.04749
12858465	C1RL	0.136687	0.719306	77.6347	5.01e-06	0.105135	0.117988	0.738339	7.31308	7.35029	7.51515	7.14821	7.5037	7.12245	7.5266	7.17397	0.0711706	0.0711706	0.054463	0.054463	0.0770223	0.0770223	0.0770223	0.0770223	-0.0372117	-1.02613	0.366942	1.28962	-0.0229067	-1.016	-0.0515167	-1.03635
12843583	HAX1	0.389815	0.546376	77.5638	5.03e-06	0.105555	1.93027	0.194886	9.55608	9.45301	9.2313	9.77779	9.32594	9.78622	9.13666	9.76936	0.116732	0.116732	0.0881807	0.0881807	0.124706	0.124706	0.124706	0.124706	0.103071	1.07406	-0.546491	-1.46053	0.189282	1.1402	0.01686	1.01176
12836003	RPE65	0.154743	0.702299	77.5576	5.03e-06	0.105555	0.0534387	0.821845	6.09133	6.10307	6.32386	5.87054	6.32394	5.85872	6.32378	5.88236	0.0211016	0.0211016	0.0297495	0.0297495	0.0420722	0.0420722	0.0420722	0.0420722	-0.0117392	-1.00817	0.453316	1.36918	0.00016	1.00011	-0.0236383	-1.01652
12834947	TUT1	0.499509	0.495854	77.3758	5.08e-06	0.106604	1.92128	0.195843	7.25659	7.19893	6.95589	7.49962	7.02756	7.48561	6.88422	7.51363	0.0576908	0.0576908	0.0511794	0.0511794	0.0723786	0.0723786	0.0723786	0.0723786	0.0576625	1.04078	-0.543729	-1.45774	0.143342	1.10446	-0.0280167	-1.01961
12892819	GATA4	0.0500611	0.827462	77.2355	5.12e-06	0.107443	0.401286	0.540642	5.35205	5.34032	5.66238	5.02999	5.69104	5.01306	5.63372	5.04691	0.0370761	0.0370761	0.0445175	0.0445175	0.0629572	0.0629572	0.0629572	0.0629572	0.0117317	1.00816	0.632393	1.55013	0.057315	1.04053	-0.0338517	-1.02374
12794254	NKTR	0.061674	0.808895	77.1971	5.13e-06	0.107653	0.0901262	0.770165	9.18419	9.22087	9.72508	8.67999	9.72459	8.64379	9.72556	8.71618	0.104441	0.104441	0.0948215	0.0948215	0.134098	0.134098	0.134098	0.134098	-0.0366808	-1.02575	1.04509	2.0635	-0.000971666	-1.00067	-0.07239	-1.05146
12856063	LOC780846	0.748161	0.40733	77.1338	5.15e-06	0.108073	0.00791282	0.930875	5.35749	5.44031	5.01126	5.78655	4.97377	5.74121	5.04874	5.83188	0.0677101	0.0677101	0.065119	0.065119	0.0920922	0.0920922	0.0920922	0.0920922	-0.0828258	-1.05909	-0.775291	-1.71154	-0.0749733	-1.05334	-0.0906783	-1.06487
12733865	LOC521946	1.10287	0.318353	77.091	5.17e-06	0.108492	0.0115029	0.916711	6.27337	6.18272	6.59204	5.86405	6.63291	5.91382	6.55116	5.81429	0.0610327	0.0610327	0.0598424	0.0598424	0.08463	0.08463	0.08463	0.08463	0.0906442	1.06485	0.727984	1.65632	0.0817517	1.0583	0.0995367	1.07143
12851621	FAM71F1	1.41811	0.261214	76.9703	5.2e-06	0.109122	0.746041	0.407972	6.89149	6.95765	6.64169	7.20744	6.63646	7.14651	6.64692	7.26837	0.0392864	0.0392864	0.0425597	0.0425597	0.0601885	0.0601885	0.0601885	0.0601885	-0.0661625	-1.04693	-0.565756	-1.48016	-0.0104633	-1.00728	-0.121862	-1.08814
12703141	C11H2orf53	0.0666838	0.801465	76.9911	5.2e-06	0.109122	0.301131	0.595213	7.14996	7.1688	6.96684	7.35191	6.94538	7.35453	6.9883	7.34929	0.0516002	0.0516002	0.0425768	0.0425768	0.0602127	0.0602127	0.0602127	0.0602127	-0.0188442	-1.01315	-0.385074	-1.30593	-0.0429267	-1.0302	0.00523833	1.00364
12711034	MIR2302	2.66401	0.133692	76.9338	5.21e-06	0.109332	6.59581	0.0279755	9.36004	9.11046	9.67046	8.80004	9.92268	8.7974	9.41823	8.80268	0.108128	0.108128	0.0911469	0.0911469	0.128901	0.128901	0.128901	0.128901	0.249587	1.18887	0.870415	1.82819	0.504447	1.41858	-0.00527333	-1.00366
12738883	C16H1orf187	0.220376	0.648822	76.8612	5.24e-06	0.109961	0.369961	0.556587	7.04122	7.09078	6.74339	7.3886	6.69623	7.3862	6.79056	7.391	0.0746458	0.0746458	0.064343	0.064343	0.0909948	0.0909948	0.0909948	0.0909948	-0.0495567	-1.03495	-0.645205	-1.56396	-0.09432	-1.06756	-0.00479333	-1.00333
12695043	AQP9	0.317318	0.585632	76.8446	5.24e-06	0.109961	0.100622	0.757608	6.72955	6.77659	6.31294	7.1932	6.27349	7.18561	6.35239	7.2008	0.0590543	0.0590543	0.0653039	0.0653039	0.0923537	0.0923537	0.0923537	0.0923537	-0.047045	-1.03315	-0.880267	-1.84072	-0.0788983	-1.05621	-0.0151917	-1.01059
12768235	C19H17orf63	2.00879	0.186786	76.8066	5.25e-06	0.110171	1.38814	0.265996	9.24945	8.99836	8.5162	9.73161	8.72344	9.77546	8.30895	9.68777	0.125269	0.125269	0.112492	0.112492	0.159088	0.159088	0.159088	0.159088	0.251088	1.1901	-1.21542	-2.32208	0.414485	1.33282	0.0876917	1.06267
12727429	OR4X1	0.00145988	0.970274	76.7762	5.26e-06	0.110381	0.166144	0.692151	6.13818	6.1356	6.37668	5.89709	6.38913	5.88723	6.36424	5.90696	0.0477469	0.0477469	0.0434607	0.0434607	0.0614628	0.0614628	0.0614628	0.0614628	0.00258	1.00179	0.47959	1.39435	0.02489	1.0174	-0.01973	-1.01377
12724016	LOC100335514	0.395975	0.543283	76.6947	5.29e-06	0.111011	0.420153	0.531461	7.71499	7.65323	7.28856	8.07966	7.34872	8.08126	7.2284	8.07806	0.0694017	0.0694017	0.0666957	0.0666957	0.094322	0.094322	0.094322	0.094322	0.0617617	1.04374	-0.791098	-1.73039	0.120315	1.08697	0.00320833	1.00223
12882031	AB698753	0.603938	0.45507	76.5777	5.32e-06	0.11164	1.08946	0.321167	7.87521	7.98316	8.41645	7.44192	8.30436	7.44606	8.52855	7.43777	0.0982233	0.0982233	0.0890193	0.0890193	0.125892	0.125892	0.125892	0.125892	-0.107951	-1.0777	0.974537	1.96501	-0.22419	-1.16812	0.00828833	1.00576
12727606	C2CD2L	0.107795	0.74944	76.5797	5.32e-06	0.11164	0.253127	0.625777	7.91641	7.89383	7.75028	8.05997	7.77047	8.06235	7.73008	8.05758	0.0486234	0.0486234	0.038668	0.038668	0.0546849	0.0546849	0.0546849	0.0546849	0.0225767	1.01577	-0.309692	-1.23944	0.0403817	1.02839	0.00477167	1.00331
12806021	HIVEP1	0.35227	0.566013	76.4928	5.35e-06	0.11227	0.0125292	0.913091	7.98168	8.03529	7.6724	8.34456	7.6499	8.31346	7.6949	8.37567	0.0638664	0.0638664	0.0592964	0.0592964	0.0838578	0.0838578	0.0838578	0.0838578	-0.0536075	-1.03786	-0.672161	-1.59346	-0.045005	-1.03169	-0.06221	-1.04406
12888306	MUC16	0.00297125	0.957603	76.4368	5.37e-06	0.112689	11.3013	0.00722112	6.5985	6.59571	6.47678	6.71743	6.43191	6.76509	6.52165	6.66977	0.0361817	0.0361817	0.0290511	0.0290511	0.0410845	0.0410845	0.0410845	0.0410845	0.00278917	1.00194	-0.240647	-1.18152	-0.0897433	-1.06418	0.0953217	1.0683
12702789	SIX3	0.351414	0.566477	76.3882	5.38e-06	0.112899	5.49604	0.0410332	6.49168	6.52637	6.33543	6.68262	6.36465	6.61871	6.30621	6.74653	0.0413819	0.0413819	0.0353657	0.0353657	0.0500146	0.0500146	0.0500146	0.0500146	-0.0346925	-1.02434	-0.347189	-1.27208	0.058435	1.04134	-0.12782	-1.09264
12801704	LOC511316	0.00377889	0.952194	76.366	5.39e-06	0.113109	0.0152724	0.904095	10.2999	10.2927	9.95185	10.6407	9.95057	10.6492	9.95313	10.6323	0.0825324	0.0825324	0.070422	0.070422	0.0995918	0.0995918	0.0995918	0.0995918	0.007175	1.00499	-0.688858	-1.61201	-0.00256667	-1.00178	0.0169167	1.01179
12721556	MIR875	2.67011	0.133296	76.1851	5.45e-06	0.114368	0.790843	0.394735	8.69514	8.48311	8.22033	8.95792	8.36391	9.02636	8.07674	8.88949	0.0917496	0.0917496	0.0774227	0.0774227	0.109492	0.109492	0.109492	0.109492	0.212023	1.15831	-0.737597	-1.6674	0.287173	1.22025	0.136873	1.09952
12768801	SDF2	2.63021	0.135914	76.1107	5.47e-06	0.114788	1.25081	0.289543	9.44923	9.24073	9.06238	9.62758	9.20285	9.6956	8.9219	9.55956	0.0909044	0.0909044	0.07198	0.07198	0.101795	0.101795	0.101795	0.101795	0.208495	1.15548	-0.565203	-1.4796	0.280952	1.215	0.136038	1.09888
12813737	LOC539468	0.0846564	0.777029	76.1193	5.47e-06	0.114788	1.03125	0.333805	5.93856	5.96299	6.15522	5.74633	6.11921	5.75791	6.19123	5.73475	0.0593695	0.0593695	0.0480778	0.0480778	0.0679922	0.0679922	0.0679922	0.0679922	-0.0244292	-1.01708	0.408888	1.32766	-0.0720217	-1.05119	0.0231633	1.01619
12833903	CDK2AP2	0.226973	0.644016	76.0797	5.48e-06	0.114998	0.240861	0.634176	9.04802	8.99509	8.52509	9.51803	8.57949	9.51656	8.47068	9.51949	0.0785634	0.0785634	0.0795356	0.0795356	0.11248	0.11248	0.11248	0.11248	0.0529325	1.03737	-0.992941	-1.99024	0.108802	1.07833	-0.00293667	-1.00204
12708392	C11H2orf70	1.7368	0.216936	75.8068	5.57e-06	0.116886	1.17811	0.303213	5.80987	5.90019	5.50521	6.20485	5.41644	6.2033	5.59398	6.2064	0.0484621	0.0484621	0.0528071	0.0528071	0.0746805	0.0746805	0.0746805	0.0746805	-0.0903217	-1.06461	-0.699643	-1.6241	-0.177542	-1.13096	-0.00310167	-1.00215
12731091	LOC504200	6.66525	0.0273357	75.8003	5.57e-06	0.116886	0.663635	0.434251	8.27746	8.09889	7.77141	8.60494	7.89969	8.65523	7.64313	8.55465	0.0489084	0.0489084	0.059055	0.059055	0.0835164	0.0835164	0.0835164	0.0835164	0.178569	1.13176	-0.833534	-1.78205	0.256562	1.19463	0.100577	1.0722
12792149	AP3S2	1.57048	0.238646	75.7165	5.6e-06	0.117516	1.00536	0.339661	9.72675	9.54457	8.95215	10.3192	8.96448	10.489	8.93982	10.1493	0.102795	0.102795	0.107022	0.107022	0.151351	0.151351	0.151351	0.151351	0.182182	1.1346	-1.36702	-2.57937	0.02466	1.01724	0.339703	1.2655
12887304	DCAF15	0.912371	0.362006	75.6672	5.61e-06	0.117726	0.550744	0.475084	7.17288	7.09243	7.36526	6.90004	7.42533	6.92042	7.30519	6.87966	0.059556	0.059556	0.0498852	0.0498852	0.0705483	0.0705483	0.0705483	0.0705483	0.08045	1.05735	0.465222	1.38053	0.12014	1.08684	0.04076	1.02866
12702915	FAM125B	0.417569	0.532701	75.6829	5.61e-06	0.117726	0.491186	0.499381	10.1861	10.0665	9.54092	10.7118	9.55357	10.8187	9.52827	10.6048	0.130895	0.130895	0.114434	0.114434	0.161834	0.161834	0.161834	0.161834	0.11962	1.08645	-1.17083	-2.25142	0.0252967	1.01769	0.213943	1.15985
12816117	TSR3	0.114121	0.742485	75.6726	5.61e-06	0.117726	0.157903	0.699444	9.7595	9.71238	9.51957	9.95231	9.53325	9.98575	9.50589	9.91886	0.0986349	0.0986349	0.0740479	0.0740479	0.10472	0.10472	0.10472	0.10472	0.0471225	1.0332	-0.432739	-1.34979	0.027355	1.01914	0.06689	1.04746
12742487	TPCN1	6.54624	0.0284432	75.6697	5.61e-06	0.117726	0.109876	0.747127	8.16189	8.3727	7.80072	8.73387	7.7131	8.61069	7.88835	8.85705	0.0582613	0.0582613	0.0676317	0.0676317	0.0956457	0.0956457	0.0956457	0.0956457	-0.21081	-1.15734	-0.933148	-1.90944	-0.175252	-1.12916	-0.246368	-1.18622
12791153	FAM174B	0.31437	0.587353	75.6786	5.61e-06	0.117726	0.0832181	0.778874	6.97071	7.03068	6.61156	7.38984	6.59448	7.34695	6.62864	7.43273	0.0756266	0.0756266	0.0697185	0.0697185	0.0985968	0.0985968	0.0985968	0.0985968	-0.0599667	-1.04244	-0.778283	-1.71509	-0.0341583	-1.02396	-0.085775	-1.06126
12831979	TMEM151A	1.56599	0.239272	75.6023	5.64e-06	0.118355	2.55441	0.14107	7.08	7.17763	6.78571	7.47192	6.67382	7.48618	6.89759	7.45767	0.0551625	0.0551625	0.0554852	0.0554852	0.0784679	0.0784679	0.0784679	0.0784679	-0.0976233	-1.07001	-0.68622	-1.60906	-0.22376	-1.16777	0.0285133	1.01996
12800094	BRK1	1.25005	0.289683	75.5281	5.66e-06	0.118775	1.63375	0.230056	9.20758	9.32381	8.67535	9.85604	8.53041	9.88474	8.8203	9.82733	0.0735147	0.0735147	0.0855362	0.0855362	0.120966	0.120966	0.120966	0.120966	-0.116239	-1.08391	-1.18069	-2.26685	-0.289888	-1.22255	0.05741	1.0406
12780359	DHRS9	2.85066	0.122225	75.5167	5.66e-06	0.118775	1.29051	0.282447	6.82786	6.71782	7.04556	6.50012	7.06492	6.59079	7.02619	6.40945	0.0460836	0.0460836	0.045241	0.045241	0.0639804	0.0639804	0.0639804	0.0639804	0.110036	1.07926	0.545439	1.45946	0.0387333	1.02721	0.181338	1.13394
12688252	RDH12	0.42981	0.526876	75.4898	5.67e-06	0.118985	0.266023	0.617222	6.69957	6.6551	6.96266	6.392	6.96796	6.43118	6.95736	6.35283	0.0479629	0.0479629	0.0472088	0.0472088	0.0667633	0.0667633	0.0667633	0.0667633	0.0444692	1.0313	0.570656	1.4852	0.0105933	1.00737	0.078345	1.05581
12790554	RPP25	2.03502	0.184178	75.4685	5.68e-06	0.119195	0.270834	0.614099	6.42401	6.52451	6.24357	6.70496	6.20714	6.64089	6.28	6.76903	0.0498174	0.0498174	0.0441145	0.0441145	0.0623873	0.0623873	0.0623873	0.0623873	-0.100503	-1.07215	-0.461392	-1.37687	-0.0728633	-1.0518	-0.128143	-1.09289
12903205	PLXNB3	3.73947	0.0819217	75.3761	5.71e-06	0.119824	2.71656	0.13033	6.35064	6.4569	6.66821	6.13933	6.56488	6.1364	6.77155	6.14225	0.0388571	0.0388571	0.0410206	0.0410206	0.0580119	0.0580119	0.0580119	0.0580119	-0.106265	-1.07644	0.528887	1.44282	-0.20667	-1.15402	-0.00586	-1.00407
12908548	MGC151921	0.190377	0.671872	75.3576	5.72e-06	0.120034	0.246181	0.630501	5.74367	5.77627	5.38049	6.13944	5.38588	6.10145	5.3751	6.17743	0.0528304	0.0528304	0.0575019	0.0575019	0.08132	0.08132	0.08132	0.08132	-0.0325992	-1.02285	-0.758957	-1.69227	0.01078	1.0075	-0.0759783	-1.05408
12738685	PDC	0.40753	0.53757	75.2863	5.74e-06	0.120454	4.38265	0.0627614	6.58677	6.63161	6.33538	6.88299	6.2469	6.92663	6.42387	6.83935	0.0496682	0.0496682	0.0472148	0.0472148	0.0667717	0.0667717	0.0667717	0.0667717	-0.0448408	-1.03157	-0.547604	-1.46166	-0.176963	-1.1305	0.0872817	1.06237
12907975	SLC6A14	0.673811	0.430859	75.2402	5.76e-06	0.120874	2.41774	0.15102	6.62207	6.69835	6.94532	6.3751	6.85607	6.38807	7.03456	6.36214	0.0657057	0.0657057	0.056912	0.056912	0.0804857	0.0804857	0.0804857	0.0804857	-0.0762758	-1.05429	0.570214	1.48474	-0.178492	-1.1317	0.02594	1.01814
12750911	MON1B	0.48889	0.500362	75.1672	5.78e-06	0.121293	4.79803	0.0532962	6.73525	6.66646	6.42419	6.97752	6.38868	7.08182	6.45969	6.87322	0.0695697	0.0695697	0.058637	0.058637	0.0829253	0.0829253	0.0829253	0.0829253	0.0687925	1.04884	-0.553334	-1.46747	-0.0710067	-1.05045	0.208592	1.15556
12759710	BBC3	1.0333	0.333347	75.1408	5.79e-06	0.121503	2.22912	0.166294	6.12166	6.18646	6.4656	5.84252	6.37954	5.86378	6.55166	5.82126	0.0450738	0.0450738	0.0480364	0.0480364	0.0679338	0.0679338	0.0679338	0.0679338	-0.0647967	-1.04594	0.623082	1.54016	-0.172115	-1.12671	0.0425217	1.02991
12827431	ENSBTAT00000054925	0.232589	0.639993	75.1102	5.8e-06	0.121713	1.80372	0.208949	10.7304	10.6506	10.2855	11.0955	10.3882	11.0726	10.1829	11.1183	0.11704	0.11704	0.0950395	0.0950395	0.134406	0.134406	0.134406	0.134406	0.0798258	1.05689	-0.809916	-1.75311	0.205335	1.15295	-0.0456833	-1.03217
12717111	SDCBP2	2.87269	0.120955	75.0973	5.81e-06	0.121923	1.80702	0.208566	6.29895	6.40527	6.00402	6.70019	5.89686	6.70103	6.11118	6.69936	0.0443567	0.0443567	0.0509627	0.0509627	0.0720721	0.0720721	0.0720721	0.0720721	-0.106321	-1.07648	-0.696174	-1.6202	-0.214312	-1.16015	0.00167	1.00116
12798035	CATHL2	2.48181	0.146247	75.0374	5.83e-06	0.122343	0.88165	0.369875	5.85871	5.73947	5.58187	6.01631	5.61794	6.09948	5.54579	5.93314	0.0535216	0.0535216	0.0453994	0.0453994	0.0642045	0.0642045	0.0642045	0.0642045	0.119242	1.08616	-0.434445	-1.35139	0.07215	1.05128	0.166333	1.1222
12813931	SBK1	3.24758	0.101703	74.997	5.84e-06	0.122552	0.270849	0.61409	8.0889	8.26637	7.82071	8.53456	7.71052	8.46727	7.9309	8.60185	0.0696383	0.0696383	0.0642139	0.0642139	0.0908122	0.0908122	0.0908122	0.0908122	-0.177478	-1.1309	-0.713851	-1.64018	-0.220377	-1.16504	-0.134578	-1.09777
12732105	FXC1	1.8001	0.209372	74.9575	5.86e-06	0.122972	1.37072	0.268831	7.69008	7.58251	7.2578	8.01479	7.36277	8.0174	7.15283	8.01219	0.0566972	0.0566972	0.0593169	0.0593169	0.0838868	0.0838868	0.0838868	0.0838868	0.107578	1.07742	-0.756992	-1.68996	0.209945	1.15664	0.00521167	1.00362
12772009	PLXDC1	0.283936	0.605771	74.9476	5.86e-06	0.122972	0.93866	0.355471	7.66589	7.60227	7.22612	8.04204	7.21227	8.11951	7.23996	7.96457	0.0844333	0.0844333	0.0760603	0.0760603	0.107565	0.107565	0.107565	0.107565	0.0636267	1.04509	-0.815927	-1.76043	-0.027685	-1.01938	0.154938	1.11337
12804415	PRL	0.000667469	0.979897	74.7853	5.92e-06	0.124231	1.55398	0.240958	6.14196	6.14375	6.38107	5.90464	6.34584	5.93808	6.41631	5.87119	0.0489005	0.0489005	0.044209	0.044209	0.062521	0.062521	0.062521	0.062521	-0.00178667	-1.00124	0.476437	1.3913	-0.070465	-1.05006	0.0668917	1.04746
12687408	MUC4	0.649413	0.439065	74.739	5.93e-06	0.124441	1.18357	0.302156	6.56014	6.60197	6.8119	6.35021	6.76194	6.35835	6.86186	6.34207	0.0366995	0.0366995	0.037235	0.037235	0.0526582	0.0526582	0.0526582	0.0526582	-0.041825	-1.02942	0.461693	1.37716	-0.099925	-1.07172	0.016275	1.01134
12756739	MTHFSD	0.00255614	0.960673	74.7523	5.93e-06	0.124441	0.983647	0.344691	7.21194	7.20781	6.80083	7.61893	6.75597	7.66791	6.84569	7.56994	0.0577621	0.0577621	0.0625024	0.0625024	0.0883918	0.0883918	0.0883918	0.0883918	0.00413	1.00287	-0.818095	-1.76308	-0.089715	-1.06416	0.097975	1.07027
12821245	MIR1307	0.291639	0.600991	74.7468	5.93e-06	0.124441	0.94114	0.354864	5.22803	5.19238	4.93487	5.48554	4.9218	5.53426	4.94794	5.43682	0.0466812	0.0466812	0.0458668	0.0458668	0.0648654	0.0648654	0.0648654	0.0648654	0.0356517	1.02502	-0.550665	-1.46476	-0.0261383	-1.01828	0.0974417	1.06987
12805799	PPT2	0.00498455	0.945107	74.6894	5.95e-06	0.124861	0.046852	0.832986	7.87267	7.86361	7.31282	8.42346	7.30344	8.44189	7.3222	8.40502	0.0906902	0.0906902	0.0907808	0.0907808	0.128383	0.128383	0.128383	0.128383	0.009055	1.0063	-1.11063	-2.1594	-0.0187617	-1.01309	0.0368717	1.02589
12731451	PHOX2A	0.32041	0.583839	74.5797	5.99e-06	0.1257	0.236105	0.637505	5.55894	5.57792	5.73478	5.40208	5.71593	5.40195	5.75364	5.40221	0.023714	0.023714	0.025539	0.025539	0.0361175	0.0361175	0.0361175	0.0361175	-0.0189833	-1.01325	0.332708	1.25938	-0.0377033	-1.02648	-0.000263333	-1.00018
12793130	POLG	0.131747	0.724182	74.557	6e-06	0.12591	3.63108	0.0858344	8.4264	8.45856	8.05797	8.82699	7.95704	8.89577	8.1589	8.75821	0.0626383	0.0626383	0.0628076	0.0628076	0.0888234	0.0888234	0.0888234	0.0888234	-0.0321533	-1.02254	-0.76902	-1.70411	-0.201865	-1.15018	0.137558	1.10004
12818345	SLC12A9	0.00270463	0.959548	74.5576	6e-06	0.12591	0.216012	0.652051	7.05066	7.04734	6.76363	7.33437	6.78064	7.32067	6.74661	7.34807	0.0450842	0.0450842	0.045919	0.045919	0.0649393	0.0649393	0.0649393	0.0649393	0.00331583	1.0023	-0.570743	-1.48529	0.0340367	1.02387	-0.027405	-1.01918
12884503	PPP2R2B	1.52796	0.244666	74.5152	6.01e-06	0.12612	1.61848	0.23209	6.50938	6.64208	6.86647	6.28499	6.75727	6.26148	6.97567	6.30849	0.0759125	0.0759125	0.06337	0.06337	0.0896188	0.0896188	0.0896188	0.0896188	-0.132704	-1.09635	0.581483	1.49639	-0.218402	-1.16344	-0.0470067	-1.03312
12902868	AVPR2	0.262856	0.619299	74.4876	6.02e-06	0.12633	0.0489735	0.829313	7.72182	7.65386	7.44268	7.933	7.47038	7.97327	7.41498	7.89274	0.093736	0.093736	0.0721119	0.0721119	0.101982	0.101982	0.101982	0.101982	0.0679642	1.04824	-0.490324	-1.40476	0.0553917	1.03914	0.0805367	1.05741
12907379	TLR7	1.31127	0.278831	74.4494	6.04e-06	0.126749	1.54623	0.242054	6.98026	7.06694	7.43743	6.60977	7.33445	6.62608	7.5404	6.59347	0.053522	0.053522	0.0610947	0.0610947	0.0864009	0.0864009	0.0864009	0.0864009	-0.086675	-1.06192	0.827653	1.7748	-0.205952	-1.15345	0.0326017	1.02286
12721857	HNF4G	7.31594	0.0221303	74.4087	6.05e-06	0.126959	5.37822	0.0428385	6.69531	6.94549	7.16583	6.47497	6.94788	6.44275	7.38379	6.50718	0.0654016	0.0654016	0.0611745	0.0611745	0.0865138	0.0865138	0.0865138	0.0865138	-0.250172	-1.18935	0.690867	1.61425	-0.43591	-1.35276	-0.0644333	-1.04567
12844599	MMACHC	3.07869	0.109857	74.327	6.08e-06	0.127589	3.18275	0.104739	8.15089	7.9472	7.61513	8.48296	7.80677	8.49502	7.42349	8.47091	0.0820869	0.0820869	0.0768265	0.0768265	0.108649	0.108649	0.108649	0.108649	0.203691	1.15164	-0.867833	-1.82492	0.383273	1.3043	0.0241083	1.01685
12698429	GGCX	0.467738	0.509567	74.2139	6.12e-06	0.128428	0.0243753	0.87904	8.36817	8.31014	7.93447	8.74384	7.95615	8.78019	7.91279	8.70749	0.0599962	0.0599962	0.063297	0.063297	0.0895155	0.0895155	0.0895155	0.0895155	0.0580283	1.04104	-0.809372	-1.75245	0.04336	1.03051	0.0726967	1.05168
12684285	PARP9	0.614608	0.451228	74.052	6.18e-06	0.129687	0.251791	0.62668	7.5091	7.57705	7.83572	7.25042	7.78468	7.23351	7.88676	7.26733	0.0612872	0.0612872	0.055087	0.055087	0.0779048	0.0779048	0.0779048	0.0779048	-0.0679492	-1.04823	0.585294	1.50034	-0.102078	-1.07332	-0.03382	-1.02372
12816544	LOC513111	0.491953	0.499054	73.9992	6.2e-06	0.130107	0.0223953	0.884016	10.3735	10.2886	9.97569	10.6864	10.0243	10.7227	9.92703	10.6501	0.0856394	0.0856394	0.0733047	0.0733047	0.103669	0.103669	0.103669	0.103669	0.0849475	1.06065	-0.710722	-1.63662	0.0973117	1.06978	0.0725833	1.0516
12761769	SNF8	0.692512	0.424738	73.9307	6.23e-06	0.130737	0.148592	0.707957	12.0085	11.8988	11.4121	12.4952	11.4912	12.5258	11.333	12.4647	0.0931637	0.0931637	0.0911418	0.0911418	0.128894	0.128894	0.128894	0.128894	0.109642	1.07896	-1.08312	-2.11862	0.1582	1.11589	0.0610833	1.04325
12698813	EGR4	6.84898	0.0257274	73.807	6.27e-06	0.131576	0.624893	0.447576	6.36338	6.26671	6.05801	6.57209	6.12999	6.59677	5.98602	6.5474	0.0261201	0.0261201	0.035161	0.035161	0.0497251	0.0497251	0.0497251	0.0497251	0.0966725	1.0693	-0.514079	-1.42808	0.143975	1.10495	0.04937	1.03481
12812811	HSPB1	6.64898	0.0274841	73.7955	6.28e-06	0.131786	7.92279	0.0183251	18.4189	17.8306	17.3599	18.8896	17.9046	18.9331	16.8151	18.8461	0.161327	0.161327	0.144709	0.144709	0.20465	0.20465	0.20465	0.20465	0.5883	1.50347	-1.52973	-2.88732	1.08953	2.12805	0.0870667	1.06221
12717580	RALGAPB	3.83342	0.0787086	73.7721	6.29e-06	0.131996	4.78746	0.0535143	11.1881	10.9887	10.7638	11.4131	10.9462	11.4301	10.5814	11.3961	0.072011	0.072011	0.0634155	0.0634155	0.089683	0.089683	0.089683	0.089683	0.199392	1.14821	-0.649308	-1.56842	0.3648	1.2877	0.0339833	1.02384
12856721	MIP	8.24057	0.0166505	73.6835	6.32e-06	0.132625	0.283064	0.606317	6.85152	7.02853	6.59094	7.28911	6.4808	7.22225	6.70108	7.35597	0.0436001	0.0436001	0.0510327	0.0510327	0.0721711	0.0721711	0.0721711	0.0721711	-0.177003	-1.13053	-0.698173	-1.62245	-0.220277	-1.16496	-0.13373	-1.09713
12812133	METTL22	1.10996	0.31688	73.6642	6.33e-06	0.132835	0.135663	0.720309	9.05107	8.92188	8.57774	9.39522	8.62479	9.47735	8.53069	9.31308	0.0867059	0.0867059	0.0776333	0.0776333	0.10979	0.10979	0.10979	0.10979	0.129187	1.09368	-0.817482	-1.76233	0.094105	1.0674	0.164268	1.1206
12861665	TMEM19	1.28579	0.283277	73.6324	6.34e-06	0.133045	0.0390953	0.847221	10.6717	10.4883	10.1617	10.9983	10.2437	11.0996	10.0797	10.897	0.114318	0.114318	0.0943966	0.0943966	0.133497	0.133497	0.133497	0.133497	0.183322	1.1355	-0.836609	-1.78585	0.164045	1.12042	0.2026	1.15077
12720788	SALL4	0.518444	0.487994	73.5953	6.35e-06	0.133255	0.265165	0.617783	6.96361	7.02876	7.33105	6.66133	7.31857	6.60865	7.34352	6.71401	0.0639888	0.0639888	0.059757	0.059757	0.0845092	0.0845092	0.0845092	0.0845092	-0.0651583	-1.0462	0.66972	1.59076	-0.0249583	-1.01745	-0.105358	-1.07576
12818579	LOC783466	9.64095	0.0111555	73.6037	6.35e-06	0.133255	0.0140195	0.908092	12.4628	12.2109	12.7909	11.8827	12.9231	12.0024	12.6587	11.7631	0.0573658	0.0573658	0.0666827	0.0666827	0.0943036	0.0943036	0.0943036	0.0943036	0.2519	1.19077	0.908133	1.87662	0.264433	1.20116	0.239367	1.18047
12708326	KIAA1984	0.130627	0.725302	73.5047	6.39e-06	0.134094	1.55096	0.241385	6.9467	6.91079	7.29408	6.56341	7.3651	6.5283	7.22305	6.59853	0.0702527	0.0702527	0.0654483	0.0654483	0.0925578	0.0925578	0.0925578	0.0925578	0.0359083	1.0252	0.730662	1.6594	0.142043	1.10347	-0.0702267	-1.04988
12697387	CCDC175	0.0914397	0.768551	73.5032	6.39e-06	0.134094	0.017948	0.896084	6.62045	6.59428	7.03725	6.17748	7.04362	6.19728	7.03088	6.15767	0.0611996	0.0611996	0.0662337	0.0662337	0.0936686	0.0936686	0.0936686	0.0936686	0.0261717	1.01831	0.859772	1.81475	0.0127367	1.00887	0.0396067	1.02783
12824708	LOC100296581	0.264641	0.618126	73.4255	6.42e-06	0.134724	0.765159	0.402239	5.42302	5.45946	5.09989	5.7826	5.11652	5.72953	5.08326	5.83566	0.0500892	0.0500892	0.0533048	0.0533048	0.0753844	0.0753844	0.0753844	0.0753844	-0.0364408	-1.02558	-0.682706	-1.60515	0.0332517	1.02332	-0.106133	-1.07634
12910733	ELK1	0.0917759	0.76814	73.4317	6.42e-06	0.134724	0.418484	0.532262	10.8991	10.8245	10.2448	11.4787	10.3287	11.4695	10.1609	11.488	0.174198	0.174198	0.142674	0.142674	0.201772	0.201772	0.201772	0.201772	0.0746317	1.05309	-1.23389	-2.35201	0.16778	1.12333	-0.0185167	-1.01292
12710659	MYO16	3.28664	0.099927	73.4046	6.43e-06	0.134934	0.477863	0.505123	6.94501	7.06925	7.26769	6.74657	7.18454	6.70547	7.35083	6.78767	0.0484615	0.0484615	0.0458163	0.0458163	0.064794	0.064794	0.064794	0.064794	-0.124247	-1.08994	0.521114	1.43506	-0.166293	-1.12217	-0.0822017	-1.05863
12744286	MAML3	1.78203	0.211494	73.3659	6.44e-06	0.135143	0.949279	0.352882	6.78221	6.9428	7.21537	6.50965	7.09493	6.46949	7.3358	6.54981	0.0850667	0.0850667	0.0729059	0.0729059	0.103105	0.103105	0.103105	0.103105	-0.160595	-1.11775	0.705717	1.63095	-0.24087	-1.18171	-0.08032	-1.05725
12830237	FOXRED1	8.97891	0.0134241	73.3048	6.47e-06	0.135773	3.37902	0.0958791	8.01143	8.33498	7.71354	8.63286	7.45308	8.56978	7.974	8.69595	0.0763508	0.0763508	0.0761384	0.0761384	0.107676	0.107676	0.107676	0.107676	-0.323549	-1.25141	-0.919324	-1.89123	-0.520927	-1.43488	-0.126172	-1.09139
12859437	GTPBP1	1.60676	0.233668	73.1725	6.52e-06	0.136822	0.499865	0.495704	10.089	9.95638	9.65572	10.3896	9.75236	10.4256	9.55908	10.3537	0.0739769	0.0739769	0.0676506	0.0676506	0.0956724	0.0956724	0.0956724	0.0956724	0.132613	1.09628	-0.733922	-1.66315	0.193273	1.14335	0.0719533	1.05114
12900949	CLVS2	2.23756	0.165569	73.0716	6.56e-06	0.137662	0.718459	0.416476	5.94729	5.88019	6.2106	5.61688	6.27359	5.62099	6.14761	5.61276	0.0317226	0.0317226	0.0413425	0.0413425	0.0584672	0.0584672	0.0584672	0.0584672	0.0671075	1.04761	0.593726	1.50914	0.12598	1.09125	0.008235	1.00572
12813596	NSMCE1	1.06241	0.32695	73.0633	6.56e-06	0.137662	0.00470084	0.946689	10.4529	10.5862	10.1033	10.9357	10.0333	10.8724	10.1734	10.9991	0.091488	0.091488	0.0809677	0.0809677	0.114506	0.114506	0.114506	0.114506	-0.13336	-1.09685	-0.83238	-1.78062	-0.140037	-1.10193	-0.126683	-1.09178
12842304	RAD54L	2.20598	0.168304	73.0366	6.57e-06	0.137871	0.0453094	0.835713	6.67705	6.80454	6.39548	7.08611	6.32313	7.03097	6.46782	7.14125	0.0606961	0.0606961	0.0589462	0.0589462	0.0833625	0.0833625	0.0833625	0.0833625	-0.12749	-1.09239	-0.690632	-1.61399	-0.144692	-1.10549	-0.110288	-1.07944
12864136	ITFG2	4.94137	0.0504445	73.0364	6.57e-06	0.137871	0.000631976	0.980439	9.39597	9.29707	8.94537	9.74766	8.996	9.79593	8.89474	9.69939	0.0314594	0.0314594	0.0519432	0.0519432	0.0734588	0.0734588	0.0734588	0.0734588	0.0988983	1.07096	-0.80229	-1.74387	0.101258	1.07271	0.0965383	1.0692
12793923	ENSBTAT00000052553	0.0680328	0.799515	72.9118	6.62e-06	0.138921	2.24131	0.165248	14.9604	15.0193	14.1594	15.8203	14.2756	15.6453	14.0432	15.9953	0.159496	0.159496	0.148922	0.148922	0.210608	0.210608	0.210608	0.210608	-0.0588333	-1.04162	-1.66088	-3.1621	0.232367	1.17476	-0.350033	-1.27459
12733368	WNT11	3.21018	0.103441	72.9216	6.62e-06	0.138921	0.78157	0.397418	7.39004	7.53995	7.06392	7.86607	7.03049	7.74959	7.09736	7.98255	0.0591654	0.0591654	0.0628983	0.0628983	0.0889516	0.0889516	0.0889516	0.0889516	-0.149916	-1.1095	-0.802146	-1.74369	-0.0668717	-1.04744	-0.23296	-1.17524
12761510	TK1	1.81091	0.208115	72.877	6.64e-06	0.13934	0.895552	0.366283	8.20015	8.31037	7.9355	8.57502	7.91583	8.48446	7.95516	8.66558	0.0579175	0.0579175	0.0554998	0.0554998	0.0784885	0.0784885	0.0784885	0.0784885	-0.110223	-1.0794	-0.639522	-1.55781	-0.03933	-1.02764	-0.181117	-1.13376
12789116	CYP1A1	4.96378	0.0500156	72.8428	6.65e-06	0.13955	1.72236	0.218713	7.95697	7.71587	7.22483	8.448	7.25134	8.66259	7.19833	8.2334	0.0765204	0.0765204	0.0897912	0.0897912	0.126984	0.126984	0.126984	0.126984	0.241101	1.18189	-1.22316	-2.33458	0.0530167	1.03743	0.429185	1.34647
12753482	ARHGAP35	0.257004	0.623177	72.7936	6.67e-06	0.13997	2.9327	0.117581	10.8273	10.6959	10.1989	11.3243	10.3776	11.277	10.0203	11.3715	0.183262	0.183262	0.145401	0.145401	0.205628	0.205628	0.205628	0.205628	0.131388	1.09535	-1.12532	-2.18149	0.35726	1.28099	-0.0944833	-1.06768
12864037	COPZ1	0.461927	0.51215	72.7731	6.68e-06	0.14018	0.19092	0.671437	10.8617	10.7268	10.3238	11.2647	10.4153	11.308	10.2322	11.2213	0.140327	0.140327	0.113522	0.113522	0.160545	0.160545	0.160545	0.160545	0.134878	1.098	-0.94094	-1.91978	0.183073	1.1353	0.0866833	1.06193
12892359	MSMP	0.169665	0.6891	72.7581	6.69e-06	0.14039	0.1374	0.718611	6.753	6.72249	7.07325	6.40225	7.10308	6.40292	7.04342	6.40157	0.0523687	0.0523687	0.0540212	0.0540212	0.0763975	0.0763975	0.0763975	0.0763975	0.0305058	1.02137	0.671001	1.59218	0.059665	1.04222	0.00134667	1.00093
12706464	CTNNA2	0.853656	0.377276	72.7585	6.69e-06	0.14039	0.0400934	0.845311	6.35512	6.4302	6.08644	6.69888	6.05609	6.65415	6.11679	6.74361	0.0574616	0.0574616	0.0542191	0.0542191	0.0766773	0.0766773	0.0766773	0.0766773	-0.0750817	-1.05342	-0.61244	-1.52884	-0.060705	-1.04298	-0.0894583	-1.06397
12740297	SLC41A1	1.27032	0.286025	72.7319	6.7e-06	0.1406	2.17504	0.17104	8.10734	7.96392	7.66123	8.41004	7.79769	8.417	7.52478	8.40307	0.0899769	0.0899769	0.0772996	0.0772996	0.109318	0.109318	0.109318	0.109318	0.143418	1.10452	-0.748804	-1.6804	0.272908	1.20824	0.0139267	1.0097
12792340	LOC100298453	6.6062	0.0278785	72.7254	6.7e-06	0.1406	0.720685	0.415779	7.81396	7.65305	7.40462	8.06239	7.51781	8.1101	7.29142	8.01467	0.044268	0.044268	0.0496703	0.0496703	0.0702444	0.0702444	0.0702444	0.0702444	0.160909	1.11799	-0.657769	-1.57764	0.226388	1.1699	0.09543	1.06838
12749084	LOC100336502	1.90468	0.197626	72.5842	6.76e-06	0.141859	4.74614	0.0543773	6.09614	5.99685	5.88371	6.20929	5.89173	6.30056	5.87569	6.11801	0.0508742	0.0508742	0.0407332	0.0407332	0.0576054	0.0576054	0.0576054	0.0576054	0.0992942	1.07125	-0.325579	-1.25317	0.01604	1.01118	0.182548	1.13489
12725450	BAI1	0.0869557	0.774115	72.504	6.79e-06	0.142488	1.04453	0.330858	6.9507	6.96809	6.63157	7.28721	6.66222	7.23917	6.60092	7.33526	0.0417039	0.0417039	0.0484957	0.0484957	0.0685833	0.0685833	0.0685833	0.0685833	-0.0173917	-1.01213	-0.655643	-1.57532	0.0613033	1.04341	-0.0960867	-1.06887
12851976	AGAP3	2.99142	0.114394	72.4643	6.81e-06	0.142908	0.754631	0.40538	8.54114	8.36463	8.10713	8.79865	8.23067	8.85162	7.98359	8.74568	0.0721624	0.0721624	0.0652188	0.0652188	0.0922333	0.0922333	0.0922333	0.0922333	0.176508	1.13015	-0.69152	-1.61498	0.247077	1.1868	0.10594	1.0762
12679263	AGPAT3	6.18431	0.0321645	72.4348	6.82e-06	0.143118	2.26067	0.163604	10.3908	10.1125	9.86983	10.6335	10.0764	10.7052	9.66321	10.5618	0.0791373	0.0791373	0.0717242	0.0717242	0.101433	0.101433	0.101433	0.101433	0.278318	1.21278	-0.763705	-1.69785	0.413237	1.33167	0.1434	1.10451
12906039	CYSLTR1	3.73187	0.0821884	72.4152	6.83e-06	0.143328	0.761098	0.403446	5.87672	6.00204	5.66586	6.21291	5.63124	6.12221	5.70047	6.30361	0.0458696	0.0458696	0.0456636	0.0456636	0.0645781	0.0645781	0.0645781	0.0645781	-0.125315	-1.09075	-0.547052	-1.4611	-0.0692317	-1.04916	-0.181398	-1.13398
12819767	DPCD	1.91188	0.19685	72.3227	6.87e-06	0.144167	1.3703	0.2689	8.69249	8.80884	8.4739	9.02743	8.37763	9.00735	8.57018	9.04751	0.0595032	0.0595032	0.0531923	0.0531923	0.0752253	0.0752253	0.0752253	0.0752253	-0.116355	-1.08399	-0.553525	-1.46767	-0.192547	-1.14278	-0.0401633	-1.02823
12680534	CBR3	2.96357	0.115892	72.27	6.89e-06	0.144587	0.58746	0.461113	6.37759	6.49931	6.8796	5.99729	6.77897	5.97621	6.98024	6.01838	0.0499965	0.0499965	0.0627913	0.0627913	0.0888003	0.0888003	0.0888003	0.0888003	-0.12172	-1.08803	0.88231	1.84332	-0.201268	-1.14971	-0.0421717	-1.02966
12907694	PIM2	0.661841	0.434853	72.2634	6.89e-06	0.144587	0.463367	0.511508	5.86944	5.94799	5.53133	6.2861	5.46184	6.27705	5.60082	6.29516	0.0682688	0.0682688	0.0655832	0.0655832	0.0927486	0.0927486	0.0927486	0.0927486	-0.0785442	-1.05595	-0.754771	-1.68736	-0.138983	-1.10113	-0.018105	-1.01263
12846830	GJA4	3.08401	0.109588	72.2378	6.9e-06	0.144796	4.15621	0.0687993	8.77843	8.53502	8.30225	9.0112	8.50898	9.04788	8.09551	8.97452	0.0980117	0.0980117	0.0808863	0.0808863	0.114391	0.114391	0.114391	0.114391	0.243417	1.18379	-0.708955	-1.63462	0.41347	1.33189	0.0733633	1.05217
12708732	CHAMP1	0.689825	0.425609	72.1887	6.92e-06	0.145216	0.403714	0.539444	11.6916	11.5368	11.0538	12.1746	11.1731	12.2101	10.9345	12.1391	0.131734	0.131734	0.114137	0.114137	0.161415	0.161415	0.161415	0.161415	0.154733	1.11322	-1.1208	-2.17468	0.23855	1.17981	0.0709167	1.05038
12855458	IGF2BP3	3.40771	0.0946641	72.2053	6.92e-06	0.145216	0.277455	0.609858	6.47381	6.62624	6.19604	6.90401	6.09789	6.84974	6.2942	6.95828	0.0583859	0.0583859	0.0586501	0.0586501	0.0829438	0.0829438	0.0829438	0.0829438	-0.152424	-1.11144	-0.707966	-1.6335	-0.19631	-1.14576	-0.108538	-1.07814
12800908	HIST2H2BE	1.07334	0.324596	72.1762	6.93e-06	0.145426	0.453739	0.515831	13.4303	13.2661	12.7548	13.9416	12.884	13.9767	12.6257	13.9066	0.112047	0.112047	0.105623	0.105623	0.149373	0.149373	0.149373	0.149373	0.164167	1.12052	-1.18682	-2.2765	0.258267	1.19604	0.0700667	1.04977
12718447	GID8	0.162803	0.695082	72.1046	6.96e-06	0.146056	0.689045	0.425862	9.79061	9.82405	9.51659	10.0981	9.52829	10.0529	9.50489	10.1432	0.0586031	0.0586031	0.053754	0.053754	0.0760197	0.0760197	0.0760197	0.0760197	-0.03344	-1.02345	-0.581483	-1.49639	0.0234033	1.01635	-0.0902833	-1.06458
12748610	ENSBTAT00000053131	0.204689	0.660619	72.1058	6.96e-06	0.146056	0.01567	0.902862	5.65505	5.68767	5.97272	5.37001	5.95197	5.35814	5.99347	5.38187	0.0509748	0.0509748	0.0505834	0.0505834	0.0715357	0.0715357	0.0715357	0.0715357	-0.032615	-1.02286	0.60271	1.51857	-0.0415	-1.02918	-0.02373	-1.01658
12803491	LYRM4	1.1912	0.300685	72.018	7e-06	0.146895	1.52402	0.245235	7.95934	7.79487	7.5309	8.2233	7.6635	8.25517	7.3983	8.19143	0.106557	0.106557	0.0856823	0.0856823	0.121173	0.121173	0.121173	0.121173	0.164472	1.12076	-0.692398	-1.61597	0.265195	1.2018	0.0637483	1.04518
12728222	LRTOMT	0.380299	0.551224	72.0123	7e-06	0.146895	1.40017	0.264062	6.80396	6.85042	6.5022	7.15218	6.52428	7.08363	6.48011	7.22073	0.0532761	0.0532761	0.0537201	0.0537201	0.0759718	0.0759718	0.0759718	0.0759718	-0.0464633	-1.03273	-0.649982	-1.56915	0.04417	1.03109	-0.137097	-1.09969
12758715	AP2S1	1.49902	0.248883	71.9897	7.01e-06	0.147105	0.00658068	0.936946	11.7917	11.9618	11.2867	12.4668	11.196	12.3874	11.3773	12.5462	0.098201	0.098201	0.098277	0.098277	0.138985	0.138985	0.138985	0.138985	-0.170033	-1.12508	-1.18015	-2.266	-0.181317	-1.13392	-0.15875	-1.11632
12889649	MGC157266	0.385923	0.548348	71.9545	7.02e-06	0.147315	0.753858	0.405612	6.58577	6.62177	6.83785	6.36969	6.84381	6.32773	6.83189	6.41165	0.0409701	0.0409701	0.0400096	0.0400096	0.0565822	0.0565822	0.0565822	0.0565822	-0.0359942	-1.02526	0.468159	1.38334	0.011925	1.0083	-0.0839133	-1.05989
12707503	VAX2	3.33698	0.0976949	71.9141	7.04e-06	0.147734	1.43948	0.257876	7.0221	7.13614	6.77206	7.38617	6.6716	7.37259	6.87252	7.39975	0.0441417	0.0441417	0.0478046	0.0478046	0.0676059	0.0676059	0.0676059	0.0676059	-0.114036	-1.08225	-0.614108	-1.53061	-0.20092	-1.14943	-0.0271517	-1.019
12736499	CHD5	0.152381	0.704456	71.8453	7.07e-06	0.148364	0.451062	0.517045	5.80688	5.76596	5.39045	6.18238	5.37954	6.23421	5.40137	6.13054	0.0741233	0.0741233	0.0702097	0.0702097	0.0992915	0.0992915	0.0992915	0.0992915	0.04092	1.02877	-0.791923	-1.73138	-0.0218283	-1.01525	0.103668	1.0745
12733419	OR10AG1	1.77746	0.212036	71.7753	7.1e-06	0.148994	0.194503	0.668577	6.42375	6.56183	6.04622	6.93935	5.95393	6.89356	6.13851	6.98515	0.0732362	0.0732362	0.073893	0.073893	0.104501	0.104501	0.104501	0.104501	-0.138083	-1.10044	-0.893132	-1.8572	-0.184577	-1.13648	-0.09159	-1.06554
12904321	ENSBTAT00000057456	2.25458	0.164118	71.6537	7.16e-06	0.150253	1.06378	0.326654	5.55976	5.69917	5.33936	5.91956	5.305	5.81451	5.37373	6.02462	0.0656544	0.0656544	0.057704	0.057704	0.0816058	0.0816058	0.0816058	0.0816058	-0.139416	-1.10146	-0.580199	-1.49506	-0.0687217	-1.04879	-0.21011	-1.15678
12812034	LYRM1	1.10008	0.318936	71.6284	7.17e-06	0.150462	2.57936	0.139346	9.68739	9.79664	9.32905	10.155	9.19605	10.1787	9.46204	10.1312	0.0736558	0.0736558	0.0713691	0.0713691	0.100931	0.100931	0.100931	0.100931	-0.109253	-1.07867	-0.82594	-1.77269	-0.265987	-1.20246	0.04748	1.03346
12821282	ASAH2	0.454933	0.515291	71.6188	7.17e-06	0.150462	0.000852807	0.977277	6.9994	6.9368	6.7842	7.152	6.81614	7.18266	6.75227	7.12133	0.0656301	0.0656301	0.0512431	0.0512431	0.0724687	0.0724687	0.0724687	0.0724687	0.0626025	1.04435	-0.367796	-1.29038	0.0638717	1.04527	0.0613333	1.04343
12759052	C18H16orf74	1.21496	0.296173	71.5868	7.19e-06	0.150882	0.00414672	0.949925	7.3932	7.49663	7.10204	7.78779	7.05293	7.73346	7.15114	7.84211	0.066352	0.066352	0.0619963	0.0619963	0.087676	0.087676	0.087676	0.087676	-0.103431	-1.07433	-0.685749	-1.60854	-0.0982117	-1.07045	-0.10865	-1.07822
12801484	BRPF3	0.107335	0.749955	71.4954	7.23e-06	0.151722	1.20498	0.298056	8.38988	8.436	8.11781	8.70807	8.05644	8.72333	8.17918	8.69282	0.0995343	0.0995343	0.0785611	0.0785611	0.111102	0.111102	0.111102	0.111102	-0.0461167	-1.03248	-0.590265	-1.50552	-0.122747	-1.08881	0.0305133	1.02138
12841651	LOC782038	0.0103364	0.92103	71.4856	7.23e-06	0.151722	0.842641	0.38025	5.47383	5.4591	4.9848	5.94813	5.04446	5.9032	4.92514	5.99306	0.102454	0.102454	0.0921617	0.0921617	0.130336	0.130336	0.130336	0.130336	0.0147308	1.01026	-0.963329	-1.9498	0.11932	1.08622	-0.0898583	-1.06427
12818812	MIR202	0.611896	0.452199	71.3782	7.28e-06	0.152771	0.504803	0.493634	6.69003	6.75696	6.42608	7.02091	6.41763	6.96243	6.43454	7.07939	0.0605069	0.0605069	0.0554054	0.0554054	0.0783551	0.0783551	0.0783551	0.0783551	-0.0669358	-1.04749	-0.594823	-1.51029	-0.0169133	-1.01179	-0.116958	-1.08445
12843655	NUDT17	0.786428	0.396009	71.3066	7.31e-06	0.1534	0.579445	0.464102	7.64402	7.72003	7.34703	8.01702	7.27883	8.00921	7.41524	8.02483	0.0606095	0.0606095	0.0583997	0.0583997	0.0825896	0.0825896	0.0825896	0.0825896	-0.0760125	-1.0541	-0.669986	-1.59106	-0.136408	-1.09917	-0.0156167	-1.01088
12691905	TMEM55B	0.114468	0.742109	71.0624	7.42e-06	0.155709	0.255113	0.624442	7.5028	7.53189	7.30498	7.72972	7.30316	7.70245	7.3068	7.75699	0.0608028	0.0608028	0.0498314	0.0498314	0.0704723	0.0704723	0.0704723	0.0704723	-0.0290925	-1.02037	-0.424744	-1.34233	-0.00364333	-1.00253	-0.0545417	-1.03853
12815073	ABCC6	0.000573842	0.98136	70.9662	7.47e-06	0.156758	3.30647	0.0990401	7.20009	7.20181	6.82531	7.57658	6.74337	7.65681	6.90725	7.49636	0.0506728	0.0506728	0.0572028	0.0572028	0.080897	0.080897	0.080897	0.080897	-0.00171667	-1.00119	-0.75127	-1.68327	-0.16388	-1.1203	0.160447	1.11763
12730386	OR4C16	0.987598	0.343768	70.9489	7.48e-06	0.156968	0.0313931	0.862904	6.97774	7.07638	6.75815	7.29598	6.70317	7.25232	6.81312	7.33964	0.0701856	0.0701856	0.0590108	0.0590108	0.0834539	0.0834539	0.0834539	0.0834539	-0.09864	-1.07076	-0.537832	-1.45179	-0.109953	-1.07919	-0.0873267	-1.0624
12877889	JMJD4	0.000659088	0.980023	70.9105	7.49e-06	0.157178	1.3728	0.268491	7.30465	7.30701	6.96493	7.64673	6.91631	7.69298	7.01354	7.60048	0.0649559	0.0649559	0.061225	0.061225	0.0865853	0.0865853	0.0865853	0.0865853	-0.00235833	-1.00164	-0.681802	-1.60414	-0.0972233	-1.06971	0.0925067	1.06622
12898680	DOPEY1	0.529846	0.483367	70.9125	7.49e-06	0.157178	0.0437601	0.838501	10.2087	10.2728	9.92719	10.5543	9.90292	10.5144	9.95146	10.5941	0.0622903	0.0622903	0.0576745	0.0576745	0.081564	0.081564	0.081564	0.081564	-0.0641225	-1.04545	-0.627076	-1.54443	-0.048545	-1.03422	-0.0797	-1.0568
12830063	ESRRA	0.447768	0.518546	70.8001	7.55e-06	0.158437	0.705605	0.420536	8.62593	8.52514	7.85127	9.29979	7.97398	9.27789	7.72857	9.3217	0.106513	0.106513	0.114374	0.114374	0.16175	0.16175	0.16175	0.16175	0.100797	1.07237	-1.44852	-2.72928	0.245403	1.18542	-0.04381	-1.03083
12903059	ATP6AP1	0.0365831	0.852144	70.767	7.56e-06	0.158647	1.52004	0.245811	10.1383	10.1134	9.71827	10.5334	9.79048	10.4862	9.64606	10.5807	0.0922546	0.0922546	0.0812587	0.0812587	0.114917	0.114917	0.114917	0.114917	0.0249542	1.01745	-0.815174	-1.75951	0.144425	1.10529	-0.0945167	-1.06771
12815409	COQ7	1.24503	0.290598	70.7762	7.56e-06	0.158647	1.45387	0.255662	9.49558	9.35458	8.85566	9.9945	9.00776	9.98339	8.70355	10.0056	0.0893492	0.0893492	0.0925898	0.0925898	0.130942	0.130942	0.130942	0.130942	0.140992	1.10266	-1.13885	-2.20205	0.304217	1.23475	-0.0222317	-1.01553
12792450	BT.17574	0.337929	0.573896	70.7677	7.56e-06	0.158647	0.113743	0.742894	6.35261	6.29641	6.07701	6.57201	6.11503	6.59018	6.03899	6.55384	0.068355	0.068355	0.0565845	0.0565845	0.0800226	0.0800226	0.0800226	0.0800226	0.056195	1.03972	-0.495002	-1.40932	0.07604	1.05412	0.03635	1.02552
12760438	GLTPD2	7.13495	0.023447	70.7001	7.59e-06	0.159276	0.191092	0.671298	6.06049	6.19784	6.4819	5.77643	6.43156	5.68942	6.53224	5.86345	0.0363604	0.0363604	0.0492026	0.0492026	0.069583	0.069583	0.069583	0.069583	-0.137353	-1.09989	0.70547	1.63068	-0.100677	-1.07228	-0.17403	-1.12821
12745997	C17H12orf43	0.954779	0.351552	70.6762	7.61e-06	0.159696	0.747679	0.407476	8.80864	8.72537	8.52855	9.00546	8.59471	9.02257	8.46239	8.98836	0.0602548	0.0602548	0.0511846	0.0511846	0.0723859	0.0723859	0.0723859	0.0723859	0.0832642	1.05941	-0.476914	-1.39176	0.132317	1.09605	0.0342117	1.024
12823962	IDO2	3.04657	0.1115	70.6245	7.63e-06	0.160116	1.41761	0.261293	7.09099	7.16556	6.87702	7.37954	6.80413	7.37785	6.9499	7.38122	0.0302098	0.0302098	0.0367454	0.0367454	0.0519659	0.0519659	0.0519659	0.0519659	-0.0745708	-1.05305	-0.502521	-1.41669	-0.145767	-1.10632	-0.003375	-1.00234
12813719	SLC5A11	1.33691	0.274456	70.5929	7.65e-06	0.160535	0.229234	0.642389	6.7619	6.7151	6.47626	7.00074	6.48471	7.03908	6.4678	6.96239	0.0286222	0.0286222	0.0371995	0.0371995	0.052608	0.052608	0.052608	0.052608	0.0468025	1.03297	-0.524482	-1.43842	0.016915	1.01179	0.07669	1.0546
12797388	IL17RD	0.0263003	0.874399	70.5654	7.66e-06	0.160745	0.0197518	0.891023	7.93281	7.91958	7.74235	8.11004	7.74588	8.11973	7.73881	8.10036	0.0576489	0.0576489	0.0462675	0.0462675	0.0654321	0.0654321	0.0654321	0.0654321	0.0132217	1.00921	-0.367693	-1.29029	0.00707	1.00491	0.0193733	1.01352
12707578	EMILIN1	3.37377	0.0961035	70.4345	7.72e-06	0.162004	3.90318	0.0764238	7.60508	7.44229	7.18143	7.86594	7.34339	7.86677	7.01947	7.86512	0.0626664	0.0626664	0.0602218	0.0602218	0.0851664	0.0851664	0.0851664	0.0851664	0.162782	1.11944	-0.684518	-1.60716	0.323922	1.25173	0.00164333	1.00114
12819655	TMEM180	1.72674	0.218172	70.4419	7.72e-06	0.162004	0.373502	0.554739	7.72561	7.85672	7.49888	8.08346	7.41204	8.03918	7.58572	8.12773	0.0705535	0.0705535	0.0608415	0.0608415	0.0860429	0.0860429	0.0860429	0.0860429	-0.131113	-1.09514	-0.584573	-1.4996	-0.17368	-1.12793	-0.0885467	-1.0633
12862188	R3HDM2	0.00662839	0.936718	70.2935	7.79e-06	0.163473	2.33342	0.157613	11.4207	11.4064	10.8373	11.9898	10.9495	11.892	10.7251	12.0877	0.12485	0.12485	0.111885	0.111885	0.158229	0.158229	0.158229	0.158229	0.014375	1.01001	-1.15256	-2.22308	0.224367	1.16826	-0.195617	-1.14521
12679497	QTRTD1	5.96284	0.0347364	70.2303	7.82e-06	0.164103	0.434769	0.524551	6.62887	6.82716	7.14489	6.31113	7.01295	6.24479	7.27684	6.37747	0.0574183	0.0574183	0.0642106	0.0642106	0.0908075	0.0908075	0.0908075	0.0908075	-0.198286	-1.14733	0.833762	1.78233	-0.263887	-1.20071	-0.132685	-1.09633
12869375	LOC787535	1.06242	0.326949	70.1879	7.84e-06	0.164522	0.202272	0.662484	5.69034	5.83198	5.32005	6.20226	5.22555	6.15512	5.41455	6.24941	0.097168	0.097168	0.0865623	0.0865623	0.122418	0.122418	0.122418	0.122418	-0.14164	-1.10316	-0.882215	-1.8432	-0.189	-1.13997	-0.09428	-1.06753
12851225	SEMA3E	1.36645	0.269533	70.1908	7.84e-06	0.164522	0.047403	0.832024	5.87461	5.93666	6.16079	5.65048	6.12313	5.62608	6.19845	5.67488	0.0375375	0.0375375	0.0403988	0.0403988	0.0571326	0.0571326	0.0571326	0.0571326	-0.062055	-1.04395	0.510312	1.42436	-0.0753167	-1.05359	-0.0487933	-1.0344
12826094	SEC24C	2.30688	0.159766	70.167	7.85e-06	0.164732	0.607931	0.453626	9.72197	9.59169	9.30895	10.0047	9.34171	10.1022	9.27619	9.90719	0.0606535	0.0606535	0.0597006	0.0597006	0.0844294	0.0844294	0.0844294	0.0844294	0.130282	1.09451	-0.695757	-1.61973	0.06552	1.04646	0.195043	1.14476
12910112	PNCK	0.00197759	0.965405	70.0824	7.89e-06	0.165572	0.268698	0.615481	7.45857	7.45228	7.13802	7.77283	7.12151	7.79563	7.15453	7.75003	0.0999759	0.0999759	0.0802194	0.0802194	0.113447	0.113447	0.113447	0.113447	0.0062875	1.00437	-0.634816	-1.55274	-0.03302	-1.02315	0.045595	1.03211
12875634	MSANTD1	1.3083	0.279344	70.0281	7.92e-06	0.166201	0.0680991	0.79942	7.62554	7.76359	8.01185	7.37728	7.93293	7.31815	8.09076	7.43641	0.0853409	0.0853409	0.0712676	0.0712676	0.100788	0.100788	0.100788	0.100788	-0.138047	-1.10041	0.634563	1.55247	-0.157835	-1.11561	-0.118258	-1.08542
12678944	SI	0.774964	0.399348	69.9154	7.98e-06	0.16746	1.31444	0.278285	6.12211	6.1806	6.34952	5.95319	6.29311	5.95112	6.40594	5.95526	0.0469787	0.0469787	0.0408067	0.0408067	0.0577093	0.0577093	0.0577093	0.0577093	-0.0584867	-1.04137	0.396335	1.31616	-0.11283	-1.08135	-0.00414333	-1.00288
12840984	TRPM8	1.87655	0.200697	69.8638	8e-06	0.16788	0.636293	0.443585	5.65455	5.72511	5.43432	5.94534	5.37465	5.93445	5.49399	5.95624	0.0364241	0.0364241	0.0399731	0.0399731	0.0565305	0.0565305	0.0565305	0.0565305	-0.0705642	-1.05013	-0.511026	-1.42506	-0.119333	-1.08623	-0.021795	-1.01522
12766004	PELP1	0.102889	0.754993	69.7926	8.04e-06	0.168719	0.413738	0.534549	7.51729	7.5456	7.27726	7.78562	7.24354	7.79104	7.31099	7.78021	0.0624173	0.0624173	0.0536066	0.0536066	0.0758112	0.0758112	0.0758112	0.0758112	-0.0283142	-1.01982	-0.508361	-1.42243	-0.067455	-1.04787	0.0108267	1.00753
12739653	PLEKHM2	1.33788	0.274292	69.7529	8.06e-06	0.169139	1.06834	0.32567	12.0907	11.8971	11.4445	12.5433	11.6093	12.5721	11.2797	12.5145	0.118354	0.118354	0.106447	0.106447	0.150539	0.150539	0.150539	0.150539	0.1936	1.14361	-1.09878	-2.14174	0.329583	1.25665	0.0576167	1.04075
12707445	LMAN2L	0.00961313	0.923833	69.6945	8.09e-06	0.169769	0.30333	0.593892	8.00443	8.01611	7.61581	8.40473	7.636	8.37287	7.59562	8.43659	0.0841875	0.0841875	0.0760024	0.0760024	0.107484	0.107484	0.107484	0.107484	-0.0116733	-1.00812	-0.788923	-1.72778	0.0403733	1.02838	-0.06372	-1.04516
12905870	LOC617166	1.74062	0.216469	69.6323	8.12e-06	0.170398	1.03591	0.332767	6.68724	6.7515	6.93522	6.50353	6.87676	6.49772	6.99367	6.50933	0.0344426	0.0344426	0.0355276	0.0355276	0.0502437	0.0502437	0.0502437	0.0502437	-0.0642633	-1.04555	0.431688	1.34881	-0.116917	-1.08441	-0.01161	-1.00808
12752595	PPM1N	0.0169602	0.898966	69.6221	8.13e-06	0.170608	0.024256	0.879334	7.09053	7.0781	6.78575	7.38289	6.79753	7.38353	6.77396	7.38225	0.0674766	0.0674766	0.0596401	0.0596401	0.0843439	0.0843439	0.0843439	0.0843439	0.0124275	1.00865	-0.597141	-1.51272	0.0235733	1.01647	0.00128167	1.00089
12887731	SLCO6A1	10.5028	0.00885733	69.5664	8.16e-06	0.171238	6.11874	0.0329009	6.0907	6.25967	6.46781	5.88255	6.29654	5.88486	6.63908	5.88025	0.0368662	0.0368662	0.0437092	0.0437092	0.0618142	0.0618142	0.0618142	0.0618142	-0.168965	-1.12425	0.585258	1.50031	-0.342537	-1.26798	0.00460667	1.0032
12874682	PSAPL1	3.32812	0.0980833	69.5635	8.16e-06	0.171238	1.73387	0.217295	7.34548	7.40465	7.58421	7.16591	7.52161	7.16935	7.64682	7.16247	0.0229337	0.0229337	0.0298633	0.0298633	0.042233	0.042233	0.042233	0.042233	-0.0591683	-1.04186	0.418302	1.33635	-0.125208	-1.09067	0.00687167	1.00477
12863881	LOC100337462	0.621844	0.448653	69.5696	8.16e-06	0.171238	0.780264	0.397799	6.58725	6.53438	6.25456	6.86707	6.31343	6.86107	6.19569	6.87307	0.0474134	0.0474134	0.0497213	0.0497213	0.0703166	0.0703166	0.0703166	0.0703166	0.0528758	1.03733	-0.612514	-1.52892	0.117743	1.08504	-0.0119917	-1.00835
12868351	TMPRSS6	0.211714	0.65527	69.3674	8.26e-06	0.173336	0.365206	0.559089	6.1591	6.13115	5.92769	6.36256	5.95744	6.36076	5.89794	6.36437	0.0429414	0.0429414	0.0400444	0.0400444	0.0566314	0.0566314	0.0566314	0.0566314	0.0279425	1.01956	-0.434876	-1.35179	0.0594967	1.0421	-0.00361167	-1.00251
12875581	CCDC149	0.722407	0.415241	69.3435	8.27e-06	0.173546	0.656996	0.436488	8.05254	7.98079	7.60659	8.42674	7.60255	8.50254	7.61062	8.35095	0.0596989	0.0596989	0.0648619	0.0648619	0.0917286	0.0917286	0.0917286	0.0917286	0.0717583	1.051	-0.820157	-1.7656	-0.00807333	-1.00561	0.15159	1.11079
12888755	LRRC19	0.266303	0.61704	69.266	8.31e-06	0.174385	0.779138	0.398127	5.72624	5.77038	5.44203	6.0546	5.45244	6.00004	5.43161	6.10915	0.0604825	0.0604825	0.0564217	0.0564217	0.0797923	0.0797923	0.0797923	0.0797923	-0.04414	-1.03107	-0.612568	-1.52898	0.0208283	1.01454	-0.109108	-1.07856
12725423	ADCK5	2.63561	0.135556	69.2706	8.31e-06	0.174385	0.521137	0.486894	8.64698	8.74397	8.39132	8.99964	8.31644	8.97752	8.4662	9.02175	0.0422446	0.0422446	0.0471999	0.0471999	0.0667508	0.0667508	0.0667508	0.0667508	-0.09699	-1.06954	-0.608318	-1.52448	-0.149753	-1.10938	-0.0442267	-1.03113
12785367	MIER3	0.00412889	0.950032	69.2335	8.33e-06	0.174805	1.87138	0.201269	9.02949	9.02259	9.27367	8.77842	9.31783	8.74115	9.22951	8.81568	0.0759123	0.0759123	0.061376	0.061376	0.0867988	0.0867988	0.0867988	0.0867988	0.00689833	1.00479	0.495252	1.40957	0.0883217	1.06313	-0.074525	-1.05301
12804641	BOLA-DYB	0.713085	0.418165	69.2381	8.33e-06	0.174805	1.33017	0.275596	6.3303	6.29223	5.98083	6.64169	5.95407	6.70653	6.0076	6.57686	0.0318805	0.0318805	0.0456631	0.0456631	0.0645774	0.0645774	0.0645774	0.0645774	0.0380725	1.02674	-0.660861	-1.58103	-0.0535267	-1.0378	0.129672	1.09404
12763212	WDR81	0.154312	0.702692	69.0056	8.45e-06	0.177323	6.29116	0.0310071	7.4456	7.46667	7.22	7.69226	7.13817	7.75303	7.30183	7.6315	0.0379196	0.0379196	0.0390765	0.0390765	0.0552624	0.0552624	0.0552624	0.0552624	-0.0210658	-1.01471	-0.472262	-1.38728	-0.163662	-1.12013	0.12153	1.08789
12790204	KIAA1199	2.78365	0.126192	68.9912	8.46e-06	0.177533	5.45588	0.0416379	6.36908	6.51281	6.85514	6.02674	6.6668	6.07135	7.04349	5.98212	0.0609148	0.0609148	0.0658942	0.0658942	0.0931884	0.0931884	0.0931884	0.0931884	-0.143729	-1.10476	0.828403	1.77572	-0.376687	-1.29836	0.0892283	1.0638
12757767	HIPK4	1.13425	0.311911	68.9532	8.48e-06	0.177953	0.603372	0.455275	7.12283	7.22016	6.89438	7.44861	6.81979	7.42587	6.96896	7.47135	0.0646194	0.0646194	0.0565821	0.0565821	0.0800192	0.0800192	0.0800192	0.0800192	-0.0973267	-1.06979	-0.554232	-1.46839	-0.149172	-1.10893	-0.0454817	-1.03203
12749728	NOD2	0.123103	0.732972	68.9073	8.51e-06	0.178582	1.75322	0.214939	6.14147	6.11261	6.50193	5.75214	6.45656	5.82637	6.5473	5.67791	0.0581596	0.0581596	0.0610812	0.0610812	0.0863819	0.0863819	0.0863819	0.0863819	0.0288583	1.0202	0.74979	1.68155	-0.09074	-1.06492	0.148457	1.10838
12746475	GNB1L	0.0034512	0.954311	68.8821	8.52e-06	0.178792	0.327875	0.579559	9.08101	9.07423	9.38017	8.77507	9.36268	8.79933	9.39765	8.75081	0.0815272	0.0815272	0.068207	0.068207	0.0964592	0.0964592	0.0964592	0.0964592	0.00677333	1.00471	0.605092	1.52108	-0.0349733	-1.02454	0.04852	1.0342
12855853	ZNRF2	4.3781	0.062876	68.8901	8.52e-06	0.178792	0.000177835	0.989622	9.71203	9.48262	9.21715	9.97751	9.33124	10.0928	9.10305	9.86219	0.0775278	0.0775278	0.0714381	0.0714381	0.101029	0.101029	0.101029	0.101029	0.229412	1.17236	-0.760367	-1.69392	0.22819	1.17136	0.230633	1.17335
12806660	MRPS18A	0.0838178	0.778102	68.8673	8.53e-06	0.179002	0.292152	0.600675	10.4976	10.4482	9.83739	11.1084	9.90349	11.0917	9.77129	11.1251	0.120699	0.120699	0.114668	0.114668	0.162165	0.162165	0.162165	0.162165	0.0494183	1.03485	-1.27102	-2.41333	0.132203	1.09597	-0.0333667	-1.0234
12855407	PLEKHA8	3.69283	0.0835773	68.8287	8.55e-06	0.179422	0.209843	0.656683	8.19453	7.98598	8.42826	7.75225	8.55119	7.83786	8.30532	7.66664	0.0767367	0.0767367	0.0678535	0.0678535	0.0959593	0.0959593	0.0959593	0.0959593	0.208544	1.15552	0.676001	1.5977	0.24587	1.18581	0.171218	1.12601
12841178	ING5	2.23189	0.166055	68.7566	8.59e-06	0.180261	1.8137	0.207793	7.13288	7.4161	6.90722	7.64176	6.70596	7.5598	7.10848	7.72372	0.134053	0.134053	0.104628	0.104628	0.147966	0.147966	0.147966	0.147966	-0.283223	-1.21691	-0.73454	-1.66387	-0.402523	-1.32182	-0.163923	-1.12033
12816326	CLDN6	0.378393	0.552205	68.7563	8.59e-06	0.180261	0.901444	0.364776	5.92034	5.97656	5.59306	6.30384	5.52426	6.31642	5.66186	6.29126	0.0646227	0.0646227	0.0626498	0.0626498	0.0886002	0.0886002	0.0886002	0.0886002	-0.0562175	-1.03974	-0.710781	-1.63669	-0.137603	-1.10008	0.0251683	1.0176
12822546	RRP12	0.264854	0.617987	68.7039	8.62e-06	0.180891	0.372598	0.555209	8.45496	8.53287	8.0267	8.96113	8.02215	8.88776	8.03125	9.03449	0.107054	0.107054	0.0943794	0.0943794	0.133473	0.133473	0.133473	0.133473	-0.077915	-1.05549	-0.934422	-1.91112	-0.00910167	-1.00633	-0.146728	-1.10706
12773820	TMEM234	0.00120284	0.973016	68.6638	8.64e-06	0.18131	0.353563	0.565313	7.54887	7.55337	7.19849	7.90375	7.17094	7.9268	7.22604	7.88069	0.0915605	0.0915605	0.0774765	0.0774765	0.109568	0.109568	0.109568	0.109568	-0.00449083	-1.00312	-0.705254	-1.63043	-0.0550983	-1.03893	0.0461167	1.03248
12699220	WDR85	0.00134042	0.971515	68.5985	8.68e-06	0.18215	1.12785	0.313209	7.13958	7.14163	6.86012	7.4211	6.89506	7.3841	6.82518	7.45809	0.0396091	0.0396091	0.0439468	0.0439468	0.0621502	0.0621502	0.0621502	0.0621502	-0.00205083	-1.00142	-0.560979	-1.47527	0.06988	1.04963	-0.0739817	-1.05262
12864706	PYROXD1	0.562337	0.470595	68.604	8.68e-06	0.18215	0.0512352	0.825487	10.3568	10.2818	10.6489	9.98961	10.6774	10.0361	10.6204	9.9431	0.0707225	0.0707225	0.063914	0.063914	0.0903881	0.0903881	0.0903881	0.0903881	0.0750017	1.05336	0.659333	1.57935	0.0569833	1.04029	0.09302	1.0666
12860685	SLC17A8	0.262985	0.619214	68.5838	8.69e-06	0.18236	0.168632	0.689991	7.23611	7.29256	7.49455	7.03412	7.45491	7.01731	7.53419	7.05093	0.0778377	0.0778377	0.0616613	0.0616613	0.0872022	0.0872022	0.0872022	0.0872022	-0.0564508	-1.0399	0.460429	1.37595	-0.0792817	-1.05649	-0.03362	-1.02358
12850717	LOC527125	0.640335	0.442185	68.5495	8.71e-06	0.182779	1.27256	0.285625	7.36524	7.41858	7.11458	7.66924	7.1257	7.60478	7.10346	7.7337	0.0471348	0.0471348	0.0472529	0.0472529	0.0668257	0.0668257	0.0668257	0.0668257	-0.0533408	-1.03767	-0.554661	-1.46882	0.0222317	1.01553	-0.128913	-1.09347
12833379	RIN1	0.178177	0.681876	68.3606	8.81e-06	0.184878	2.98421	0.114779	7.48736	7.51973	7.30721	7.69988	7.25	7.72472	7.36441	7.67505	0.0542239	0.0542239	0.0451001	0.0451001	0.0637812	0.0637812	0.0637812	0.0637812	-0.0323692	-1.02269	-0.392678	-1.31283	-0.114413	-1.08253	0.049675	1.03503
12717295	RNF24	0.702021	0.42168	68.3698	8.81e-06	0.184878	0.202785	0.662088	7.14414	7.05626	6.67786	7.52253	6.7448	7.54347	6.61092	7.5016	0.0741595	0.0741595	0.073203	0.073203	0.103525	0.103525	0.103525	0.103525	0.0878733	1.0628	-0.844672	-1.79586	0.133875	1.09724	0.0418717	1.02945
12882583	ZNF554	0.211665	0.655306	68.3036	8.84e-06	0.185507	0.369586	0.556784	6.78926	6.82392	6.5355	7.07767	6.49824	7.08028	6.57278	7.07505	0.0532695	0.0532695	0.0499467	0.0499467	0.0706353	0.0706353	0.0706353	0.0706353	-0.0346592	-1.02431	-0.542161	-1.45615	-0.07454	-1.05303	0.00522167	1.00363
12713955	TKDP4	1.01693	0.337025	68.3004	8.85e-06	0.185717	0.00338651	0.954741	5.70807	5.83465	5.35697	6.18575	5.29076	6.12538	5.42318	6.24612	0.0887602	0.0887602	0.0803327	0.0803327	0.113608	0.113608	0.113608	0.113608	-0.126584	-1.09171	-0.828777	-1.77618	-0.13242	-1.09613	-0.120748	-1.0873
12895296	FAM219A	3.41765	0.0942475	68.2462	8.88e-06	0.186347	0.000370098	0.98503	7.86613	8.0135	7.69701	8.18261	7.62389	8.10836	7.77014	8.25687	0.0563706	0.0563706	0.0495241	0.0495241	0.0700376	0.0700376	0.0700376	0.0700376	-0.147377	-1.10755	-0.485601	-1.40017	-0.146247	-1.10669	-0.148508	-1.10842
12699674	CD207	1.37407	0.268284	68.1831	8.91e-06	0.186976	1.47131	0.253015	4.82204	4.89489	4.60266	5.11427	4.52865	5.11542	4.67666	5.11312	0.0439482	0.0439482	0.04388	0.04388	0.0620557	0.0620557	0.0620557	0.0620557	-0.072855	-1.0518	-0.511617	-1.42565	-0.14801	-1.10804	0.0023	1.0016
12899931	IL20RA	0.362005	0.560787	68.1214	8.95e-06	0.187816	7.79811	0.0190377	6.86521	6.90101	7.06338	6.70283	7.10648	6.62394	7.02029	6.78172	0.0420717	0.0420717	0.0369067	0.0369067	0.052194	0.052194	0.052194	0.052194	-0.0357983	-1.02512	0.360555	1.28392	0.0861917	1.06156	-0.157788	-1.11558
12872868	CLNK	0.556542	0.472829	68.0006	9.02e-06	0.189285	5.73127	0.0376997	6.3626	6.43301	6.15983	6.63578	6.05553	6.66966	6.26412	6.6019	0.0667455	0.0667455	0.0553201	0.0553201	0.0782345	0.0782345	0.0782345	0.0782345	-0.0704183	-1.05002	-0.475955	-1.39084	-0.208595	-1.15556	0.0677583	1.04809
12852927	CDK5	0.206753	0.659036	67.9542	9.05e-06	0.189914	2.22175	0.166931	8.48792	8.39424	8.04506	8.8371	8.0203	8.95555	8.06983	8.71865	0.145685	0.145685	0.113666	0.113666	0.160748	0.160748	0.160748	0.160748	0.0936817	1.06709	-0.792035	-1.73152	-0.0495317	-1.03493	0.236895	1.17845
12731579	LOC509124	4.73084	0.0547013	67.8861	9.09e-06	0.190754	9.64357	0.0111475	5.35184	5.19208	5.11762	5.4263	5.25567	5.44801	4.97956	5.40459	0.0519389	0.0519389	0.0412278	0.0412278	0.0583048	0.0583048	0.0583048	0.0583048	0.159763	1.1171	-0.308683	-1.23858	0.276107	1.21092	0.04342	1.03055
12718157	EIF6	0.0285326	0.869231	67.8847	9.09e-06	0.190754	1.31522	0.278151	9.1875	9.16679	8.95672	9.39757	8.99775	9.37724	8.91569	9.4179	0.0866603	0.0866603	0.0668634	0.0668634	0.0945591	0.0945591	0.0945591	0.0945591	0.0207017	1.01445	-0.440843	-1.3574	0.0820633	1.05853	-0.04066	-1.02858
12900617	LOC524074	2.25259	0.164287	67.8722	9.1e-06	0.190963	0.41247	0.535164	6.70035	6.57561	6.95049	6.32547	7.03722	6.36348	6.86376	6.28747	0.058768	0.058768	0.0562651	0.0562651	0.0795708	0.0795708	0.0795708	0.0795708	0.124738	1.09031	0.625021	1.54223	0.173462	1.12776	0.0760133	1.0541
12789789	MTA1	18.1044	0.00167641	67.7244	9.18e-06	0.192642	1.49877	0.24892	8.43263	8.0736	7.69939	8.80684	7.96128	8.90398	7.4375	8.7097	0.0596654	0.0596654	0.0794187	0.0794187	0.112315	0.112315	0.112315	0.112315	0.359029	1.28256	-1.10745	-2.15465	0.523777	1.43771	0.194282	1.14415
12896926	GINM1	0.00596594	0.939957	67.6163	9.25e-06	0.194111	1.80833	0.208414	11.816	11.8051	12.1197	11.5013	12.0746	11.5573	12.1649	11.4453	0.099634	0.099634	0.0798591	0.0798591	0.112938	0.112938	0.112938	0.112938	0.0108833	1.00757	0.618417	1.53519	-0.09025	-1.06455	0.112017	1.08074
12845619	ZMYM1	1.76606	0.213395	67.5774	9.27e-06	0.194531	5.47449	0.0413562	10.3254	10.0702	10.5905	9.80517	10.8299	9.82102	10.3511	9.78932	0.1358	0.1358	0.10725	0.10725	0.151674	0.151674	0.151674	0.151674	0.255223	1.19352	0.785326	1.72348	0.478745	1.39353	0.0317	1.02222
12786533	NPM1	0.110689	0.746231	67.5506	9.29e-06	0.194951	0.25228	0.626349	12.9468	12.8863	13.6092	12.2238	13.6818	12.2117	13.5367	12.2359	0.128549	0.128549	0.12396	0.12396	0.175306	0.175306	0.175306	0.175306	0.0604833	1.04282	1.38543	2.6125	0.14515	1.10585	-0.0241833	-1.0169
12875228	ENSBTAT00000065317	0.00858768	0.927996	67.3986	9.38e-06	0.196839	7.27633	0.0224106	5.63257	5.64087	5.34752	5.92591	5.24835	6.01678	5.44669	5.83504	0.0633386	0.0633386	0.0569806	0.0569806	0.0805828	0.0805828	0.0805828	0.0805828	-0.00830083	-1.00577	-0.578394	-1.49319	-0.198345	-1.14738	0.181743	1.13425
12735081	UBE2J2	1.18727	0.301442	67.38	9.39e-06	0.197049	0.0588679	0.813198	9.76679	9.56887	9.12008	10.2156	9.23523	10.2983	9.00493	10.1328	0.128438	0.128438	0.112699	0.112699	0.15938	0.15938	0.15938	0.15938	0.197917	1.14704	-1.0955	-2.13688	0.230298	1.17308	0.165537	1.12158
12789869	ENSBTAT00000065166	3.72562	0.0824091	67.2342	9.48e-06	0.198938	1.93087	0.194823	5.93848	6.1264	6.35705	5.70784	6.20808	5.66889	6.50601	5.74679	0.0688423	0.0688423	0.062744	0.062744	0.0887334	0.0887334	0.0887334	0.0887334	-0.187918	-1.13912	0.649208	1.56831	-0.297937	-1.22938	-0.0779	-1.05548
12861168	GPRC5D	0.109558	0.747479	67.2407	9.48e-06	0.198938	0.275258	0.611258	6.39658	6.37586	6.68389	6.08854	6.67521	6.11795	6.69258	6.05913	0.0442677	0.0442677	0.0479338	0.0479338	0.0677886	0.0677886	0.0677886	0.0677886	0.0207217	1.01447	0.595355	1.51084	-0.01737	-1.01211	0.0588133	1.04161
12682792	OR5H2	0.881813	0.369833	67.1705	9.52e-06	0.199777	0.0946424	0.764668	6.05849	6.16948	5.64459	6.58338	5.57147	6.54551	5.7177	6.62126	0.0835764	0.0835764	0.0822967	0.0822967	0.116385	0.116385	0.116385	0.116385	-0.110991	-1.07997	-0.938797	-1.91693	-0.14623	-1.10667	-0.0757517	-1.05391
12678223	GMNC	1.17144	0.304514	67.1689	9.52e-06	0.199777	0.00559466	0.941851	6.36466	6.44828	6.02009	6.79284	5.98181	6.74751	6.05837	6.83818	0.0546311	0.0546311	0.0609494	0.0609494	0.0861955	0.0861955	0.0861955	0.0861955	-0.0836208	-1.05967	-0.772752	-1.70853	-0.0765683	-1.05451	-0.0906733	-1.06487
12813840	RHBDD2	1.71836	0.219208	67.146	9.54e-06	0.200197	11.7918	0.00639623	8.45025	8.35679	8.07864	8.7284	7.98922	8.91127	8.16806	8.54552	0.050412	0.050412	0.0533161	0.0533161	0.0754003	0.0754003	0.0754003	0.0754003	0.0934558	1.06692	-0.649763	-1.56891	-0.178837	-1.13197	0.365748	1.28855
12766480	MIR10A	0.0319744	0.861655	67.0376	9.61e-06	0.201666	0.637355	0.443217	5.02718	5.04069	4.6754	5.39247	4.70361	5.35076	4.64719	5.43418	0.0534112	0.0534112	0.0578265	0.0578265	0.081779	0.081779	0.081779	0.081779	-0.0135067	-1.00941	-0.717067	-1.64384	0.0564117	1.03988	-0.083425	-1.05953
12749473	CLEC3A	2.08418	0.179419	67.03	9.61e-06	0.201666	0.0802759	0.782703	7.20909	7.30761	7.47077	7.04593	7.42887	6.98932	7.51268	7.10254	0.0482545	0.0482545	0.0428653	0.0428653	0.0606208	0.0606208	0.0606208	0.0606208	-0.0985192	-1.07067	0.424847	1.34243	-0.0838167	-1.05982	-0.113222	-1.08164
12734555	C4BPB	0.0165971	0.900047	67.0048	9.63e-06	0.202086	0.274251	0.611902	6.27892	6.27215	5.82348	6.72759	5.79795	6.7599	5.84901	6.69528	0.037195	0.037195	0.0611682	0.0611682	0.0865049	0.0865049	0.0865049	0.0865049	0.00677667	1.00471	-0.904107	-1.87139	-0.051065	-1.03603	0.0646183	1.04581
12820347	GBF1	1.71834	0.21921	66.9883	9.64e-06	0.202295	1.48921	0.250335	11.5581	11.3506	10.9441	11.9647	11.1239	11.9923	10.7643	11.937	0.111894	0.111894	0.100734	0.100734	0.142459	0.142459	0.142459	0.142459	0.207433	1.15463	-1.02057	-2.02872	0.3596	1.28307	0.0552667	1.03905
12864552	COPS7A	0.170295	0.688558	66.9185	9.68e-06	0.203135	0.21073	0.656012	8.73885	8.69186	8.17293	9.25777	8.16599	9.31171	8.17987	9.20384	0.0805187	0.0805187	0.0873976	0.0873976	0.123599	0.123599	0.123599	0.123599	0.0469908	1.03311	-1.08484	-2.12114	-0.0138867	-1.00967	0.107868	1.07763
12702812	OST4	0.607265	0.453866	66.879	9.71e-06	0.203764	0.313185	0.588047	13.7086	13.8609	12.8407	14.7288	12.6999	14.7172	12.9814	14.7404	0.138234	0.138234	0.151264	0.151264	0.21392	0.21392	0.21392	0.21392	-0.152342	-1.11137	-1.88814	-3.70158	-0.28155	-1.2155	-0.0231333	-1.01616
12745970	GATSL3	1.10396	0.318128	66.8725	9.71e-06	0.203764	0.245734	0.630808	8.5377	8.67012	8.1682	9.03961	8.07558	8.99982	8.26083	9.07941	0.089118	0.089118	0.0825218	0.0825218	0.116703	0.116703	0.116703	0.116703	-0.132421	-1.09613	-0.871413	-1.82945	-0.185245	-1.13701	-0.0795967	-1.05672
12863689	TTLL8	1.14004	0.310741	66.856	9.72e-06	0.203974	2.10981	0.177002	7.12021	7.04068	6.75286	7.40803	6.73443	7.50599	6.77128	7.31007	0.0526741	0.0526741	0.0547029	0.0547029	0.0773615	0.0773615	0.0773615	0.0773615	0.0795375	1.05668	-0.655171	-1.5748	-0.03685	-1.02587	0.195925	1.14546
12807165	BTF3L4	1.62787	0.230836	66.698	9.82e-06	0.206073	0.225867	0.644815	10.653	10.5567	10.8489	10.3608	10.9113	10.3947	10.7866	10.3268	0.0534029	0.0534029	0.048158	0.048158	0.0681057	0.0681057	0.0681057	0.0681057	0.0963583	1.06907	0.488175	1.40267	0.124767	1.09033	0.06795	1.04823
12839845	D2HGDH	0.0377678	0.849801	66.6576	9.85e-06	0.206702	0.235452	0.637965	8.27844	8.30018	7.99877	8.57985	7.97063	8.58624	8.02691	8.57345	0.0791014	0.0791014	0.0662938	0.0662938	0.0937536	0.0937536	0.0937536	0.0937536	-0.02174	-1.01518	-0.581077	-1.49597	-0.056275	-1.03978	0.012795	1.00891
12748328	FHDC1	0.0323567	0.86084	66.6365	9.86e-06	0.206912	1.14051	0.310646	6.22663	6.21853	6.42553	6.01963	6.40302	6.05023	6.44803	5.98903	0.0318149	0.0318149	0.0335289	0.0335289	0.0474171	0.0474171	0.0474171	0.0474171	0.00809333	1.00563	0.405895	1.32491	-0.0450083	-1.03169	0.061195	1.04333
12722663	COL22A1	2.57523	0.139629	66.628	9.87e-06	0.207122	1.11665	0.315501	7.40052	7.47876	7.26166	7.61761	7.24558	7.55545	7.27775	7.67977	0.0344758	0.0344758	0.032706	0.032706	0.0462532	0.0462532	0.0462532	0.0462532	-0.0782417	-1.05573	-0.355945	-1.27982	-0.0321617	-1.02254	-0.124322	-1.09
12872968	LOC100301359	2.14016	0.174195	66.6143	9.88e-06	0.207332	2.57995	0.139306	5.71473	5.81997	5.47836	6.05634	5.48262	5.94685	5.47411	6.16582	0.0508649	0.0508649	0.0504708	0.0504708	0.0713765	0.0713765	0.0713765	0.0713765	-0.105234	-1.07567	-0.577973	-1.49275	0.00851	1.00592	-0.218978	-1.16391
12827434	USP54	0.818514	0.386892	66.5954	9.89e-06	0.207542	0.00144233	0.970453	8.1554	8.06614	8.39808	7.82346	8.44137	7.86942	8.35479	7.7775	0.069759	0.069759	0.0606026	0.0606026	0.0857051	0.0857051	0.0857051	0.0857051	0.0892542	1.06382	0.574618	1.48928	0.08658	1.06185	0.0919283	1.06579
12855981	C4H7orf49	0.0348514	0.85564	66.5814	9.9e-06	0.207752	0.278835	0.608983	8.69641	8.67761	8.37156	9.00245	8.36055	9.03227	8.38257	8.97264	0.0712181	0.0712181	0.0634864	0.0634864	0.0897833	0.0897833	0.0897833	0.0897833	0.0188025	1.01312	-0.630892	-1.54852	-0.022025	-1.01538	0.05963	1.0422
12837582	SELENBP1	0.00323784	0.955744	66.5473	9.92e-06	0.208171	0.237532	0.636501	7.59048	7.5827	7.34637	7.82681	7.33591	7.84505	7.35683	7.80856	0.0967214	0.0967214	0.0744624	0.0744624	0.105306	0.105306	0.105306	0.105306	0.00778333	1.00541	-0.480437	-1.39517	-0.02092	-1.01461	0.0364867	1.02561
12699381	MGC152281	0.392329	0.54511	66.5173	9.94e-06	0.208591	0.196692	0.666846	6.1534	6.1969	6.46626	5.88403	6.42868	5.87811	6.50384	5.88995	0.0491048	0.0491048	0.0497969	0.0497969	0.0704234	0.0704234	0.0704234	0.0704234	-0.0434975	-1.03061	0.582233	1.49716	-0.0751583	-1.05348	-0.0118367	-1.00824
12817347	NUDT1	2.14774	0.173503	66.4856	9.96e-06	0.209011	0.708515	0.419611	6.87837	6.9524	7.24244	6.58833	7.17167	6.58508	7.31321	6.59157	0.035716	0.035716	0.0473992	0.0473992	0.0670326	0.0670326	0.0670326	0.0670326	-0.0740233	-1.05265	0.654115	1.57365	-0.141548	-1.10309	-0.00649833	-1.00451
12896049	RHOBTB2	3.86007	0.0778257	66.4611	9.98e-06	0.20943	1.00364	0.340055	11.7406	11.4345	10.6584	12.5168	10.9256	12.5556	10.3911	12.4779	0.110181	0.110181	0.138061	0.138061	0.195248	0.195248	0.195248	0.195248	0.306138	1.23639	-1.85839	-3.62602	0.53451	1.44845	0.0777667	1.05538
12739007	TPR	0.886252	0.36868	66.4479	9.99e-06	0.20964	1.9527	0.192525	12.1486	12.0438	12.4995	11.6929	12.621	11.6762	12.378	11.7097	0.0787043	0.0787043	0.0744633	0.0744633	0.105307	0.105307	0.105307	0.105307	0.104783	1.07533	0.806567	1.74904	0.24305	1.18349	-0.0334833	-1.02348
12894363	ALLC	0.141373	0.714773	66.4322	1e-05	0.20985	0.902422	0.364527	5.94193	5.96476	5.69377	6.21292	5.7126	6.17125	5.67493	6.2546	0.0429408	0.0429408	0.0440028	0.0440028	0.0622293	0.0622293	0.0622293	0.0622293	-0.0228333	-1.01595	-0.519158	-1.43312	0.037675	1.02646	-0.0833417	-1.05947
12693009	LOC100296438	0.00159153	0.968963	66.3621	1e-05	0.20985	0.13405	0.721896	7.37933	7.38133	7.15534	7.60532	7.14422	7.61443	7.16645	7.59621	0.0355232	0.0355232	0.037333	0.037333	0.0527969	0.0527969	0.0527969	0.0527969	-0.00200417	-1.00139	-0.449984	-1.36603	-0.0222283	-1.01553	0.01822	1.01271
12863203	C12ORF63	1.7144	0.2197	66.3058	1.01e-05	0.211948	4.52585	0.0592798	6.15964	6.312	5.922	6.54964	5.76383	6.55544	6.08017	6.54383	0.0822823	0.0822823	0.0697885	0.0697885	0.0986959	0.0986959	0.0986959	0.0986959	-0.152363	-1.11139	-0.627633	-1.54503	-0.316338	-1.24517	0.0116133	1.00808
12696603	GREM1	4.78667	0.0535306	66.2537	1.01e-05	0.211948	0.800898	0.391857	7.71058	7.84699	7.49825	8.05932	7.3992	8.02195	7.5973	8.09668	0.0440888	0.0440888	0.0464731	0.0464731	0.0657229	0.0657229	0.0657229	0.0657229	-0.136414	-1.09917	-0.561066	-1.47536	-0.198102	-1.14719	-0.0747267	-1.05316
12876533	SLC25A23	0.0696771	0.797167	66.3403	1.01e-05	0.211948	0.00373405	0.952478	8.85665	8.82622	8.18348	9.49939	8.20363	9.50967	8.16333	9.48911	0.0815225	0.0815225	0.0992394	0.0992394	0.140346	0.140346	0.140346	0.140346	0.0304325	1.02132	-1.31591	-2.48959	0.040305	1.02833	0.02056	1.01435
12758274	FUZ	0.0838243	0.778094	66.0924	1.02e-05	0.214047	4.44995	0.0610945	7.65847	7.69131	7.30957	8.04021	7.38794	7.929	7.23119	8.15143	0.0802114	0.0802114	0.072362	0.072362	0.102335	0.102335	0.102335	0.102335	-0.0328425	-1.02303	-0.730648	-1.65938	0.156745	1.11477	-0.22243	-1.1667
12749951	CCDC135	1.75105	0.215201	66.0588	1.02e-05	0.214047	0.192907	0.669847	6.28132	6.3914	6.53719	6.13553	6.47129	6.09135	6.60307	6.17972	0.0588199	0.0588199	0.048378	0.048378	0.0684168	0.0684168	0.0684168	0.0684168	-0.110075	-1.07928	0.401653	1.32102	-0.13178	-1.09564	-0.08837	-1.06317
12766569	C19H17orf100	1.41479	0.261739	66.1088	1.02e-05	0.214047	0.159636	0.697892	6.8984	7.01431	6.64724	7.26547	6.60447	7.19233	6.69	7.33862	0.0689066	0.0689066	0.0618017	0.0618017	0.0874008	0.0874008	0.0874008	0.0874008	-0.11591	-1.08366	-0.618233	-1.53499	-0.08553	-1.06108	-0.14629	-1.10672
12829654	PGA5	1.3393	0.274053	66.0666	1.02e-05	0.214047	0.100924	0.757258	6.59899	6.69155	6.33015	6.96039	6.27156	6.92643	6.38875	6.99435	0.0565544	0.0565544	0.0556975	0.0556975	0.0787681	0.0787681	0.0787681	0.0787681	-0.0925592	-1.06626	-0.630234	-1.54782	-0.117192	-1.08462	-0.0679267	-1.04821
12781345	ZNF142	0.0761011	0.788269	66.0608	1.02e-05	0.214047	0.0102841	0.921229	8.67054	8.71017	8.17621	9.2045	8.16281	9.17827	8.18961	9.23073	0.101594	0.101594	0.0957195	0.0957195	0.135368	0.135368	0.135368	0.135368	-0.039635	-1.02785	-1.02829	-2.03961	-0.026805	-1.01875	-0.052465	-1.03704
12868753	PHF21B	0.219892	0.649178	66.0488	1.03e-05	0.216145	1.41332	0.26197	7.70714	7.759	8.02833	7.4378	7.95921	7.45507	8.09746	7.42054	0.0782036	0.0782036	0.0661653	0.0661653	0.0935719	0.0935719	0.0935719	0.0935719	-0.0518617	-1.0366	0.59053	1.5058	-0.138245	-1.10057	0.0345217	1.02422
12747034	ULK1	0.0256481	0.875951	65.984	1.03e-05	0.216145	0.391146	0.545705	9.37984	9.4	9.03167	9.74817	8.994	9.76567	9.06933	9.73067	0.0890302	0.0890302	0.0768654	0.0768654	0.108704	0.108704	0.108704	0.108704	-0.0201642	-1.01407	-0.716506	-1.6432	-0.07533	-1.0536	0.0350017	1.02456
12763454	SPNS3	0.73132	0.412476	65.9561	1.03e-05	0.216145	0.0528434	0.822821	7.44255	7.5054	7.20888	7.73908	7.16995	7.71515	7.24781	7.763	0.0519715	0.0519715	0.0491533	0.0491533	0.0695133	0.0695133	0.0695133	0.0695133	-0.0628542	-1.04453	-0.530201	-1.44413	-0.0778617	-1.05545	-0.0478467	-1.03372
12759252	SMG9	0.0662302	0.802125	65.983	1.03e-05	0.216145	0.0506897	0.826402	7.78488	7.81807	7.3311	8.27186	7.30147	8.2683	7.36073	8.27542	0.0911844	0.0911844	0.0866636	0.0866636	0.122561	0.122561	0.122561	0.122561	-0.0331867	-1.02327	-0.940763	-1.91954	-0.0592617	-1.04193	-0.00711167	-1.00494
12908222	PCSK1N	2.64934	0.134651	65.9431	1.03e-05	0.216145	0.0475307	0.831802	5.64147	5.76074	6.09761	5.30461	6.04862	5.23433	6.1466	5.37489	0.0518126	0.0518126	0.0610437	0.0610437	0.0863288	0.0863288	0.0863288	0.0863288	-0.119267	-1.08618	0.793	1.73267	-0.0979767	-1.07027	-0.140557	-1.10233
12754609	NUDT19	0.00165336	0.968366	65.8706	1.04e-05	0.218244	0.321392	0.583272	8.78494	8.78884	8.49231	9.08147	8.51094	9.05894	8.47368	9.104	0.0678212	0.0678212	0.0601435	0.0601435	0.0850558	0.0850558	0.0850558	0.0850558	-0.0039	-1.00271	-0.58916	-1.50437	0.0372533	1.02616	-0.0450533	-1.03172
12803530	LOC615257	0.339632	0.572948	65.7707	1.04e-05	0.218244	0.314062	0.587533	6.94016	6.90556	7.13427	6.71145	7.16618	6.71413	7.10237	6.70876	0.0419753	0.0419753	0.0395036	0.0395036	0.0558665	0.0558665	0.0558665	0.0558665	0.034595	1.02427	0.422828	1.34055	0.0638133	1.04522	0.00537667	1.00373
12763396	ABR	0.387876	0.547357	65.8498	1.04e-05	0.218244	0.294547	0.599208	9.86383	9.768	9.2904	10.3414	9.37346	10.3542	9.20734	10.3286	0.108802	0.108802	0.100562	0.100562	0.142216	0.142216	0.142216	0.142216	0.0958292	1.06868	-1.05101	-2.07199	0.166122	1.12204	0.0255367	1.01786
12707468	GPR75	0.981804	0.345123	65.7315	1.05e-05	0.220342	5.26872	0.0446043	7.41591	7.50367	7.68525	7.23433	7.57754	7.25428	7.79297	7.21438	0.0626281	0.0626281	0.0522924	0.0522924	0.0739526	0.0739526	0.0739526	0.0739526	-0.08776	-1.06272	0.450927	1.36692	-0.215425	-1.16105	0.039905	1.02805
12759640	RPL28	0.74737	0.407569	65.6888	1.05e-05	0.220342	1.01124	0.338318	14.9709	15.1584	14.7215	15.4079	14.6703	15.2715	14.7726	15.5442	0.15339	0.15339	0.116436	0.116436	0.164665	0.164665	0.164665	0.164665	-0.187533	-1.13881	-0.686417	-1.60928	-0.102367	-1.07353	-0.2727	-1.20807
12856148	VSTM2A	4.29963	0.0648957	65.6758	1.05e-05	0.220342	0.438661	0.52274	7.12241	7.40149	6.96033	7.56358	6.84544	7.39939	7.07522	7.72777	0.0951702	0.0951702	0.0769022	0.0769022	0.108756	0.108756	0.108756	0.108756	-0.279082	-1.21342	-0.603253	-1.51914	-0.22978	-1.17266	-0.328383	-1.25561
12759531	SPATA2L	0.0976566	0.761079	65.684	1.05e-05	0.220342	0.31182	0.588849	8.04019	8.01959	7.80312	8.25665	7.7978	8.28257	7.80845	8.23073	0.0466048	0.0466048	0.0432305	0.0432305	0.0611371	0.0611371	0.0611371	0.0611371	0.0205967	1.01438	-0.453528	-1.36939	-0.0106517	-1.00741	0.051845	1.03659
12720975	CDH26	0.276208	0.610652	65.6647	1.05e-05	0.220342	0.0218954	0.885307	6.69342	6.71868	6.49207	6.92004	6.48334	6.9035	6.50079	6.93658	0.0339838	0.0339838	0.0357042	0.0357042	0.0504933	0.0504933	0.0504933	0.0504933	-0.0252583	-1.01766	-0.427975	-1.34534	-0.0174433	-1.01216	-0.0330733	-1.02319
12816761	STAG3	0.954599	0.351595	65.5139	1.06e-05	0.222441	0.392668	0.544939	5.64016	5.56	5.91708	5.28308	5.93262	5.34771	5.90154	5.21846	0.0580127	0.0580127	0.056715	0.056715	0.0802071	0.0802071	0.0802071	0.0802071	0.0801583	1.05713	0.633998	1.55186	0.031075	1.02177	0.129242	1.09372
12760462	MIR584-2	1.61678	0.232318	65.4347	1.0684e-05	0.224204	0.138197	0.717836	8.92896	8.99052	8.74891	9.17056	8.72782	9.13009	8.77001	9.21104	0.0342382	0.0342382	0.0355723	0.0355723	0.0503069	0.0503069	0.0503069	0.0503069	-0.0615675	-1.0436	-0.421651	-1.33946	-0.04219	-1.02968	-0.080945	-1.05771
12708398	CENPO	3.13138	0.107227	65.4025	1.07e-05	0.224539	6.96772	0.0247491	7.56398	7.75433	7.37312	7.94519	7.18459	7.94338	7.56166	7.947	0.0760627	0.0760627	0.0643718	0.0643718	0.0910354	0.0910354	0.0910354	0.0910354	-0.190351	-1.14104	-0.572069	-1.48665	-0.377073	-1.2987	-0.00362833	-1.00252
12766049	NLGN2	0.450319	0.517383	65.4409	1.07e-05	0.224539	5.82188	0.0365047	7.35393	7.29964	7.57532	7.07825	7.6766	7.03127	7.47404	7.12523	0.0572126	0.0572126	0.0507991	0.0507991	0.0718408	0.0718408	0.0718408	0.0718408	0.0542958	1.03835	0.497072	1.41135	0.202557	1.15074	-0.093965	-1.0673
12894389	IFNT2	0.334363	0.575891	65.3969	1.07e-05	0.224539	0.196903	0.666679	6.62169	6.54895	6.2115	6.95914	6.22736	7.01602	6.19564	6.90226	0.0889517	0.0889517	0.0780578	0.0780578	0.11039	0.11039	0.11039	0.11039	0.0727408	1.05171	-0.747639	-1.67904	0.0317167	1.02223	0.113765	1.08205
12784962	MCIDAS	0.00612314	0.939172	65.4014	1.07e-05	0.224539	0.173041	0.686209	6.09374	6.10068	5.78499	6.40944	5.76546	6.42202	5.80452	6.39684	0.0627129	0.0627129	0.0587962	0.0587962	0.0831503	0.0831503	0.0831503	0.0831503	-0.00694	-1.00482	-0.624445	-1.54162	-0.03906	-1.02744	0.02518	1.01761
12715563	SRMS	2.36078	0.155434	65.4804	1.07e-05	0.224539	0.159897	0.697659	8.06517	8.24385	8.41528	7.89375	8.31305	7.8173	8.5175	7.9702	0.0822297	0.0822297	0.0664779	0.0664779	0.0940139	0.0940139	0.0940139	0.0940139	-0.178678	-1.13185	0.521528	1.43548	-0.20445	-1.15225	-0.152907	-1.11181
12904380	LOC521897	0.603662	0.45517	65.4267	1.07e-05	0.224539	0.1129	0.74381	10.4315	10.5407	10.7835	10.1887	10.7165	10.1464	10.8504	10.2309	0.0993895	0.0993895	0.0793164	0.0793164	0.11217	0.11217	0.11217	0.11217	-0.109207	-1.07864	0.594824	1.51029	-0.133917	-1.09727	-0.0844983	-1.06032
12813377	MMP25	1.33979	0.273971	65.2391	1.08e-05	0.226638	1.60875	0.233399	6.47225	6.54322	6.35203	6.66343	6.29209	6.6524	6.41197	6.67448	0.0433614	0.0433614	0.0362174	0.0362174	0.0512191	0.0512191	0.0512191	0.0512191	-0.07098	-1.05043	-0.3114	-1.24091	-0.11988	-1.08664	-0.02208	-1.01542
12831663	KDM2A	1.18972	0.30097	65.2606	1.08e-05	0.226638	1.05246	0.329116	10.5179	10.3696	9.85211	11.0354	10.0014	11.0344	9.70283	11.0364	0.0961325	0.0961325	0.0999235	0.0999235	0.141313	0.141313	0.141313	0.141313	0.148288	1.10825	-1.18331	-2.27097	0.29856	1.22992	-0.00198334	-1.00138
12747966	SRRM4	1.00481	0.339788	65.2897	1.08e-05	0.226638	0.258625	0.622097	5.89056	5.95501	6.19138	5.65419	6.14224	5.63887	6.24051	5.66952	0.0454691	0.0454691	0.0462457	0.0462457	0.0654012	0.0654012	0.0654012	0.0654012	-0.0644575	-1.04569	0.537183	1.45114	-0.0982667	-1.07049	-0.0306483	-1.02147
12895507	SLC18A1	0.165881	0.69238	65.0939	1.09e-05	0.228737	4.93765	0.0505159	6.57491	6.53544	6.3521	6.75825	6.42776	6.72205	6.27643	6.79444	0.0685257	0.0685257	0.0546024	0.0546024	0.0772194	0.0772194	0.0772194	0.0772194	0.03947	1.02774	-0.406148	-1.32514	0.15133	1.11059	-0.07239	-1.05146
12695469	DNAJC17	0.264934	0.617935	65.0229	1.1e-05	0.230835	1.9183	0.196161	7.29225	7.32814	7.08486	7.53553	7.02821	7.55628	7.14151	7.51477	0.0493037	0.0493037	0.0446802	0.0446802	0.0631873	0.0631873	0.0631873	0.0631873	-0.0358892	-1.02519	-0.450669	-1.36667	-0.113297	-1.0817	0.0415183	1.0292
12801319	PRICKLE4	1.0334	0.333326	65.0514	1.1e-05	0.230835	1.05194	0.329232	7.73242	7.818	8.08659	7.46383	8.0042	7.46064	8.16897	7.46702	0.0595242	0.0595242	0.0571141	0.0571141	0.0807716	0.0807716	0.0807716	0.0807716	-0.0855742	-1.06111	0.622756	1.53981	-0.164767	-1.12098	-0.00638167	-1.00443
12847515	EFNA4	0.0722717	0.793522	64.9912	1.1e-05	0.230835	0.903944	0.364139	5.75008	5.73642	5.56785	5.91865	5.554	5.94617	5.58171	5.89114	0.0359339	0.0359339	0.0334514	0.0334514	0.0473074	0.0473074	0.0473074	0.0473074	0.0136617	1.00951	-0.3508	-1.27527	-0.02771	-1.01939	0.0550333	1.03888
12716812	SAMD10	0.580585	0.463675	65.0014	1.1e-05	0.230835	0.0485481	0.830042	6.96845	7.03697	6.68729	7.31812	6.66165	7.27524	6.71293	7.361	0.0635856	0.0635856	0.0595995	0.0595995	0.0842864	0.0842864	0.0842864	0.0842864	-0.0685183	-1.04864	-0.63083	-1.54846	-0.0512783	-1.03618	-0.0857583	-1.06125
12798583	GLB1	1.04583	0.330572	64.964	1.1028e-05	0.231423	2.06749	0.181017	7.72302	7.92009	7.18564	8.45747	6.97366	8.47238	7.39762	8.44256	0.136261	0.136261	0.124533	0.124533	0.176116	0.176116	0.176116	0.176116	-0.197068	-1.14637	-1.27183	-2.41468	-0.423958	-1.3416	0.0298217	1.02089
12833345	UNC93B1	0.971165	0.347633	64.9104	1.1068e-05	0.232262	0.0541405	0.820702	7.05884	7.12369	6.76621	7.41633	6.72439	7.39329	6.80802	7.43937	0.0465334	0.0465334	0.0520628	0.0520628	0.0736279	0.0736279	0.0736279	0.0736279	-0.0648525	-1.04598	-0.650123	-1.5693	-0.0836283	-1.05968	-0.0460767	-1.03245
12738614	CELA2A	0.298875	0.596575	64.8209	1.11e-05	0.232934	5.80253	0.0367559	6.72715	6.76354	6.48987	7.00082	6.39523	7.05907	6.5845	6.94258	0.0470698	0.0470698	0.0459859	0.0459859	0.0650339	0.0650339	0.0650339	0.0650339	-0.0363917	-1.02555	-0.510958	-1.425	-0.189267	-1.14018	0.116483	1.08409
12888527	LOC788626	2.08555	0.17929	64.9235	1.11e-05	0.232934	0.9919	0.342767	5.62957	5.53242	5.26559	5.8964	5.27517	5.98396	5.256	5.80884	0.0475671	0.0475671	0.05161	0.05161	0.0729875	0.0729875	0.0729875	0.0729875	0.0971475	1.06966	-0.630811	-1.54844	0.0191767	1.01338	0.175118	1.12906
12885817	HBEGF	0.0211233	0.887331	64.796	1.1154e-05	0.234067	2.66695	0.133501	8.60531	8.58302	8.19257	8.99577	8.28519	8.92544	8.09994	9.0661	0.108462	0.108462	0.091494	0.091494	0.129392	0.129392	0.129392	0.129392	0.0222933	1.01557	-0.803203	-1.74497	0.185245	1.13701	-0.140658	-1.10241
12755202	KLK15	0.867709	0.373533	64.6712	1.12e-05	0.235032	2.35921	0.155558	6.04587	6.12446	5.78512	6.38521	5.80314	6.2886	5.76711	6.48181	0.0596569	0.0596569	0.0563162	0.0563162	0.0796431	0.0796431	0.0796431	0.0796431	-0.0785892	-1.05598	-0.600082	-1.5158	0.036025	1.02529	-0.193203	-1.1433
12824076	TRIML1	0.571173	0.467222	64.7486	1.12e-05	0.235032	0.209149	0.65721	6.39775	6.47762	6.01906	6.85631	5.95533	6.84017	6.08279	6.87246	0.0747345	0.0747345	0.0741568	0.0741568	0.104874	0.104874	0.104874	0.104874	-0.0798767	-1.05693	-0.837255	-1.78665	-0.127462	-1.09237	-0.0322917	-1.02264
12760484	MIR2342	0.619226	0.449582	64.6029	1.13e-05	0.23713	3.34806	0.0972123	5.01213	5.06094	4.78284	5.29024	4.81619	5.20808	4.74949	5.3724	0.0438616	0.0438616	0.0442517	0.0442517	0.0625813	0.0625813	0.0625813	0.0625813	-0.0488117	-1.03441	-0.507398	-1.42148	0.0666983	1.04732	-0.164322	-1.12064
12742817	EIF2B1	9.36262	0.0120478	64.6559	1.13e-05	0.23713	3.31364	0.0987218	9.44841	9.22221	8.86429	9.80634	9.08402	9.81281	8.64455	9.79987	0.0522747	0.0522747	0.0692661	0.0692661	0.0979571	0.0979571	0.0979571	0.0979571	0.226207	1.16976	-0.94205	-1.92126	0.439473	1.35611	0.01294	1.00901
12831930	KCNK4	0.427418	0.528005	64.5766	1.13e-05	0.23713	0.579042	0.464254	7.76585	7.71471	7.45717	8.02339	7.45594	8.07577	7.45841	7.97101	0.055312	0.055312	0.0526391	0.0526391	0.0744429	0.0744429	0.0744429	0.0744429	0.05114	1.03608	-0.566217	-1.48064	-0.00247667	-1.00172	0.104757	1.07531
12788183	SETD9	0.21925	0.649651	64.6672	1.13e-05	0.23713	2.3383e-05	0.996237	8.04261	7.96408	7.34508	8.66162	7.38474	8.70049	7.30542	8.62275	0.118593	0.118593	0.117188	0.117188	0.165728	0.165728	0.165728	0.165728	0.0785317	1.05594	-1.31654	-2.49068	0.0793233	1.05652	0.07774	1.05536
12796202	ZNF621	1.58497	0.236641	64.4395	1.14e-05	0.239229	4.528	0.0592295	7.81512	7.94911	7.62276	8.14148	7.48701	8.14324	7.7585	8.13972	0.0752546	0.0752546	0.0622537	0.0622537	0.08804	0.08804	0.08804	0.08804	-0.133986	-1.09732	-0.518721	-1.43268	-0.271488	-1.20705	0.00351667	1.00244
12788551	LOC784354	0.626805	0.446902	64.4455	1.14e-05	0.239229	0.503768	0.494066	14.1611	14.3037	13.8778	14.587	13.8378	14.4843	13.9178	14.6897	0.127406	0.127406	0.100335	0.100335	0.141895	0.141895	0.141895	0.141895	-0.14265	-1.10393	-0.709167	-1.63486	-0.07995	-1.05698	-0.20535	-1.15297
12704661	OR1B1	2.43297	0.149868	64.4103	1.14e-05	0.239229	0.00424653	0.949327	6.11823	6.29901	5.9191	6.49814	5.83106	6.4054	6.00714	6.59089	0.0819565	0.0819565	0.0682629	0.0682629	0.0965383	0.0965383	0.0965383	0.0965383	-0.180787	-1.1335	-0.579045	-1.49386	-0.176085	-1.12981	-0.185488	-1.1372
12783003	UPP2	0.0430819	0.839737	64.2966	1.15e-05	0.241328	0.562324	0.470599	5.59493	5.61053	5.39887	5.80659	5.372	5.81786	5.42573	5.79533	0.053145	0.053145	0.0453715	0.0453715	0.064165	0.064165	0.064165	0.064165	-0.0156	-1.01087	-0.407725	-1.32659	-0.05373	-1.03795	0.02253	1.01574
12856167	LOC784924	0.464482	0.511011	64.1875	1.1625e-05	0.243951	0.62457	0.44769	7.86966	7.80009	8.12364	7.54612	8.18691	7.55242	8.06037	7.53981	0.0721809	0.0721809	0.0624827	0.0624827	0.0883639	0.0883639	0.0883639	0.0883639	0.06957	1.0494	0.577522	1.49228	0.126538	1.09167	0.0126017	1.00877
12709110	FLT1	0.110557	0.746376	64.1386	1.17e-05	0.245525	4.28698	0.0652287	11.4282	11.5	11.0642	11.864	11.1317	11.7248	10.9966	12.0033	0.152632	0.152632	0.11892	0.11892	0.168179	0.168179	0.168179	0.168179	-0.0717717	-1.05101	-0.799878	-1.74095	0.135023	1.09811	-0.278567	-1.21299
12776490	UBR4	0.312867	0.588234	64.0727	1.17e-05	0.245525	0.407912	0.537384	11.4035	11.3345	11.0353	11.7026	11.0965	11.7105	10.9742	11.6947	0.0872593	0.0872593	0.0744607	0.0744607	0.105303	0.105303	0.105303	0.105303	0.069025	1.04901	-0.667275	-1.58807	0.122267	1.08844	0.0157833	1.011
12886438	NUDCD2	0.0349233	0.855493	64.1267	1.17e-05	0.245525	0.0130123	0.911439	9.02271	9.01008	8.65629	9.3765	8.66774	9.37768	8.64485	9.37531	0.0477862	0.0477862	0.0562485	0.0562485	0.0795474	0.0795474	0.0795474	0.0795474	0.0126292	1.00879	-0.720202	-1.64741	0.0228883	1.01599	0.00237	1.00164
12712747	LOC614121	0.0290792	0.867997	63.9584	1.18e-05	0.247623	3.91435	0.0760657	5.35384	5.36825	5.56506	5.15703	5.60832	5.09935	5.52179	5.21471	0.0597561	0.0597561	0.0493576	0.0493576	0.0698021	0.0698021	0.0698021	0.0698021	-0.0144108	-1.01004	0.408031	1.32687	0.0865317	1.06181	-0.115353	-1.08324
12909723	GSPT2	2.08354	0.17948	63.9222	1.18e-05	0.247623	3.37281	0.0961446	7.27806	7.16427	7.56513	6.8772	7.70103	6.85508	7.42922	6.89931	0.0557418	0.0557418	0.0583475	0.0583475	0.0825158	0.0825158	0.0825158	0.0825158	0.113788	1.08207	0.687927	1.61097	0.271808	1.20732	-0.0442317	-1.03113
12780241	CRYGC	6.83753	0.0258242	63.9976	1.18e-05	0.247623	0.589218	0.460462	6.41706	6.26496	6.00766	6.67436	6.05172	6.78239	5.9636	6.56633	0.0411283	0.0411283	0.0508146	0.0508146	0.0718627	0.0718627	0.0718627	0.0718627	0.152092	1.11118	-0.666702	-1.58744	0.08812	1.06298	0.216063	1.16156
12705014	ASB6	2.55887	0.14076	64.0267	1.18e-05	0.247623	0.505709	0.493256	8.26297	8.14999	7.83256	8.5804	7.92228	8.60366	7.74284	8.55715	0.0499408	0.0499408	0.058573	0.058573	0.0828347	0.0828347	0.0828347	0.0828347	0.112978	1.08146	-0.747847	-1.67928	0.179442	1.13245	0.046515	1.03277
12728012	EIF3M	1.72189	0.218771	64.0041	1.18e-05	0.247623	0.266502	0.61691	13.3543	13.4709	13.702	13.1233	13.625	13.0837	13.7789	13.1629	0.0628186	0.0628186	0.0572813	0.0572813	0.0810079	0.0810079	0.0810079	0.0810079	-0.116575	-1.08416	0.578692	1.49349	-0.153917	-1.11259	-0.0792333	-1.05646
12781501	GORASP2	1.24341	0.290895	63.909	1.18e-05	0.247623	0.0543583	0.820349	13.3755	13.2224	12.8829	13.715	12.9716	13.7794	12.7942	13.6506	0.0971063	0.0971063	0.0861574	0.0861574	0.121845	0.121845	0.121845	0.121845	0.153133	1.11198	-0.832067	-1.78023	0.1774	1.13084	0.128867	1.09343
12896564	RIMS1	0.112062	0.744724	63.8841	1.19e-05	0.249721	5.37391	0.0429063	6.12129	6.10897	5.94799	6.28226	5.90568	6.33689	5.99031	6.22762	0.0260217	0.0260217	0.0278533	0.0278533	0.0393906	0.0393906	0.0393906	0.0393906	0.0123192	1.00858	-0.334263	-1.26073	-0.0846283	-1.06041	0.109267	1.07868
12816588	CLCN7	3.21786	0.103081	63.8318	1.19e-05	0.249721	3.07584	0.110001	6.7876	6.89757	6.58337	7.1018	6.47148	7.10372	6.69526	7.09988	0.043348	0.043348	0.0446338	0.0446338	0.0631218	0.0631218	0.0631218	0.0631218	-0.109968	-1.0792	-0.518432	-1.4324	-0.223772	-1.16778	0.003835	1.00266
12802761	ZFAND3	0.352818	0.565716	63.8035	1.19e-05	0.249721	1.97365	0.190355	13.1565	13.0164	12.5244	13.6485	12.6933	13.6197	12.3556	13.6773	0.166732	0.166732	0.137296	0.137296	0.194166	0.194166	0.194166	0.194166	0.140058	1.10195	-1.12403	-2.17954	0.33775	1.26378	-0.0576333	-1.04076
12814099	CLDN9	0.942957	0.35442	63.7059	1.2e-05	0.25182	0.483909	0.502502	8.01597	7.95496	7.62249	8.34844	7.62136	8.41058	7.62362	8.2863	0.0444275	0.0444275	0.0552721	0.0552721	0.0781665	0.0781665	0.0781665	0.0781665	0.0610117	1.0432	-0.725948	-1.65399	-0.00225833	-1.00157	0.124282	1.08996
12875244	WDFY3	0.400328	0.541117	63.7686	1.2e-05	0.25182	0.259083	0.621793	10.8969	10.7479	10.477	11.1678	10.5734	11.2203	10.3805	11.1153	0.166464	0.166464	0.125404	0.125404	0.177348	0.177348	0.177348	0.177348	0.148951	1.10876	-0.690834	-1.61422	0.192985	1.14313	0.104917	1.07543
12869901	DMP1	0.819076	0.386735	63.7493	1.2e-05	0.25182	0.00026849	0.987249	6.72468	6.65082	6.94072	6.43477	6.97713	6.47222	6.90432	6.39732	0.0577062	0.0577062	0.0516613	0.0516613	0.0730601	0.0730601	0.0730601	0.0730601	0.0738583	1.05253	0.505953	1.42006	0.07282	1.05177	0.0748967	1.05329
12792315	PPP1R13B	9.98774	0.010153	63.6077	1.21e-05	0.253918	5.13487	0.0468862	9.10104	8.85881	8.64008	9.31977	8.85775	9.34432	8.4224	9.29521	0.0541981	0.0541981	0.0573099	0.0573099	0.0810485	0.0810485	0.0810485	0.0810485	0.242232	1.18282	-0.679686	-1.60179	0.435348	1.35224	0.0491167	1.03463
12779266	LOC615263	2.3583	0.15563	63.5903	1.21e-05	0.253918	1.81506	0.207635	9.72974	9.36782	10.2547	8.8429	10.5549	8.90461	9.95444	8.7812	0.166647	0.166647	0.147381	0.147381	0.208428	0.208428	0.208428	0.208428	0.36192	1.28514	1.41175	2.66061	0.600432	1.51617	0.123408	1.08931
12870772	ADH6	0.161011	0.696668	63.5525	1.21e-05	0.253918	1.53563	0.243565	6.34771	6.37909	6.5977	6.12911	6.54558	6.14983	6.64981	6.10838	0.0553069	0.0553069	0.0489202	0.0489202	0.0691836	0.0691836	0.0691836	0.0691836	-0.031385	-1.02199	0.46859	1.38376	-0.104225	-1.07492	0.041455	1.02915
12866060	TMEM5	0.00957858	0.923969	63.6335	1.21e-05	0.253918	0.0864012	0.774814	8.16827	8.17872	8.4907	7.85629	8.47378	7.86275	8.50761	7.84983	0.0755127	0.0755127	0.0665754	0.0665754	0.0941518	0.0941518	0.0941518	0.0941518	-0.0104517	-1.00727	0.634403	1.5523	-0.0338283	-1.02373	0.012925	1.009
12719148	RAE1	1.17004	0.304786	63.5725	1.21e-05	0.253918	0.00691984	0.935346	9.11402	9.04463	8.73547	9.42318	8.76658	9.46147	8.70436	9.3849	0.0453641	0.0453641	0.0537479	0.0537479	0.0760111	0.0760111	0.0760111	0.0760111	0.069395	1.04928	-0.687715	-1.61073	0.06222	1.04407	0.07657	1.05451
12741428	WDR64	0.214045	0.653519	63.5366	1.22e-05	0.256017	0.51927	0.487656	6.35005	6.3135	6.59918	6.06437	6.59329	6.10682	6.60508	6.02191	0.0558739	0.0558739	0.0518304	0.0518304	0.0732993	0.0732993	0.0732993	0.0732993	0.0365575	1.02566	0.534816	1.44876	-0.0117917	-1.00821	0.0849067	1.06062
12775066	LY75	0.0465748	0.833473	63.4708	1.22e-05	0.256017	0.389158	0.546708	6.13088	6.14161	6.32645	5.94604	6.30619	5.95557	6.34671	5.93651	0.0351459	0.0351459	0.0344615	0.0344615	0.0487359	0.0487359	0.0487359	0.0487359	-0.0107267	-1.00746	0.380405	1.30171	-0.0405133	-1.02848	0.01906	1.0133
12910658	NUDT10	0.294423	0.599283	63.3167	1.23e-05	0.258115	0.365695	0.558831	5.98252	5.91873	5.53168	6.36956	5.53174	6.43329	5.53163	6.30583	0.0831266	0.0831266	0.078911	0.078911	0.111597	0.111597	0.111597	0.111597	0.0637883	1.04521	-0.837877	-1.78742	0.000111666	1.00008	0.127465	1.09237
12747334	THOC5	0.35611	0.56394	63.417	1.23e-05	0.258115	0.280796	0.607744	10.7811	10.6383	10.3217	11.0977	10.4189	11.1433	10.2244	11.0521	0.169236	0.169236	0.129207	0.129207	0.182727	0.182727	0.182727	0.182727	0.142823	1.10406	-0.776057	-1.71244	0.194463	1.1443	0.0911833	1.06524
12902619	WAS	1.47527	0.252418	63.3382	1.2323e-05	0.258598	0.701557	0.421828	7.11668	7.20005	6.81717	7.49957	6.81139	7.42198	6.82294	7.57716	0.048533	0.048533	0.0549161	0.0549161	0.0776631	0.0776631	0.0776631	0.0776631	-0.0833658	-1.05949	-0.682404	-1.60481	-0.0115467	-1.00804	-0.155185	-1.11356
12889953	LOC509420	0.00460554	0.947232	63.2776	1.24e-05	0.260214	0.108468	0.748689	11.961	11.9301	10.8616	13.0295	10.9219	13.0001	10.8013	13.0589	0.32203	0.32203	0.265368	0.265368	0.375287	0.375287	0.375287	0.375287	0.0309067	1.02165	-2.16791	-4.49371	0.120663	1.08723	-0.05885	-1.04164
12784175	TMEM222	0.028462	0.869391	63.2254	1.24e-05	0.260214	0.0561097	0.817536	9.6024	9.62192	9.24125	9.98307	9.24254	9.96226	9.23996	10.0039	0.0818183	0.0818183	0.0743175	0.0743175	0.105101	0.105101	0.105101	0.105101	-0.0195208	-1.01362	-0.741827	-1.67229	0.00257833	1.00179	-0.04162	-1.02927
12863635	MIR763	0.0254856	0.876341	63.2108	1.2432e-05	0.260886	1.01254	0.338022	7.66662	7.68456	7.39317	7.95801	7.34845	7.98478	7.43788	7.93123	0.0794694	0.0794694	0.0664794	0.0664794	0.0940161	0.0940161	0.0940161	0.0940161	-0.0179417	-1.01251	-0.564838	-1.47922	-0.08943	-1.06395	0.0535467	1.03781
12719795	PLAGL2	1.59252	0.235605	63.1678	1.2469e-05	0.261662	0.0209622	0.887758	7.8482	8.00501	8.19861	7.6546	8.12516	7.57124	8.27206	7.73796	0.0878651	0.0878651	0.0709323	0.0709323	0.100313	0.100313	0.100313	0.100313	-0.15681	-1.11482	0.544005	1.45801	-0.1469	-1.10719	-0.16672	-1.1225
12717016	ZNF133	4.01141	0.0730403	63.1739	1.25e-05	0.262313	23.0677	0.000720501	7.0386	7.30926	7.54036	6.8075	7.18361	6.89359	7.89712	6.72141	0.0955575	0.0955575	0.0817988	0.0817988	0.115681	0.115681	0.115681	0.115681	-0.270662	-1.20636	0.732862	1.66193	-0.713512	-1.63979	0.172187	1.12677
12816351	NARFL	0.00251476	0.960992	63.0937	1.25e-05	0.262313	10.8831	0.00802759	7.53167	7.53428	7.38104	7.6849	7.44284	7.6205	7.31925	7.7493	0.0367437	0.0367437	0.0322629	0.0322629	0.0456267	0.0456267	0.0456267	0.0456267	-0.00260583	-1.00181	-0.303859	-1.23444	0.123593	1.08944	-0.128805	-1.09339
12763647	ADAM11	1.97205	0.190519	63.106	1.25e-05	0.262313	0.944805	0.353969	6.90898	6.9769	6.65814	7.22774	6.58932	7.22863	6.72695	7.22686	0.0342023	0.0342023	0.0432464	0.0432464	0.0611596	0.0611596	0.0611596	0.0611596	-0.067925	-1.04821	-0.569608	-1.48412	-0.137622	-1.10009	0.00177167	1.00123
12724165	CRH	13.8132	0.00399749	62.9887	1.26e-05	0.264411	2.08388	0.179448	6.27825	6.48758	6.14392	6.6219	5.99579	6.56071	6.29206	6.6831	0.039826	0.039826	0.041229	0.041229	0.0583066	0.0583066	0.0583066	0.0583066	-0.209329	-1.15615	-0.477981	-1.39279	-0.296268	-1.22796	-0.12239	-1.08854
12695873	PLA2G4D	0.0679464	0.79964	62.9817	1.26e-05	0.264411	0.550078	0.475344	6.91753	6.89769	6.58475	7.23046	6.5645	7.27055	6.605	7.19037	0.053829	0.053829	0.0557116	0.0557116	0.0787881	0.0787881	0.0787881	0.0787881	0.0198433	1.01385	-0.645708	-1.56451	-0.0405017	-1.02847	0.0801883	1.05716
12899059	BET3L	2.7641	0.12738	63.0611	1.26e-05	0.264411	0.106671	0.750699	6.55564	6.69284	6.87762	6.37085	6.81944	6.29183	6.9358	6.44988	0.0583539	0.0583539	0.0521603	0.0521603	0.0737658	0.0737658	0.0737658	0.0737658	-0.137203	-1.09977	0.506766	1.42086	-0.11636	-1.084	-0.158045	-1.11577
12791125	NUBPL	0.0348952	0.855551	62.8589	1.27e-05	0.26651	6.40867	0.0297924	8.11967	8.10021	7.83973	8.38015	7.76318	8.47616	7.91628	8.28415	0.0736465	0.0736465	0.0622373	0.0622373	0.0880168	0.0880168	0.0880168	0.0880168	0.0194558	1.01358	-0.540427	-1.4544	-0.153103	-1.11196	0.192015	1.14236
12759391	MEIS3	1.22073	0.295091	62.9	1.27e-05	0.26651	2.27803	0.162148	7.51026	7.36682	7.79127	7.08581	7.79587	7.22466	7.78668	6.94696	0.0918005	0.0918005	0.0786876	0.0786876	0.111281	0.111281	0.111281	0.111281	0.14344	1.10454	0.705467	1.63067	0.009185	1.00639	0.277695	1.21226
12684878	TFF3	1.51331	0.246788	62.9214	1.27e-05	0.26651	2.2284	0.166356	5.87889	5.96435	6.2274	5.61583	6.12712	5.63065	6.32768	5.60102	0.0491234	0.0491234	0.0518901	0.0518901	0.0733837	0.0733837	0.0733837	0.0733837	-0.0854608	-1.06103	0.611566	1.52792	-0.200552	-1.14914	0.02963	1.02075
12832097	NPAS4	0.11663	0.739786	62.9229	1.27e-05	0.26651	1.63495	0.229897	6.55679	6.58509	6.89517	6.24671	6.82875	6.28482	6.96158	6.2086	0.0586009	0.0586009	0.0582042	0.0582042	0.0823131	0.0823131	0.0823131	0.0823131	-0.0283025	-1.01981	0.648459	1.56749	-0.13283	-1.09644	0.076225	1.05426
12886898	ATP10B	0.237517	0.636512	62.872	1.27e-05	0.26651	0.43886	0.522647	5.92307	5.96146	6.25402	5.63051	6.26087	5.58527	6.24717	5.67575	0.0557037	0.0557037	0.0556533	0.0556533	0.0787056	0.0787056	0.0787056	0.0787056	-0.0383925	-1.02697	0.623506	1.54061	0.0137	1.00954	-0.090485	-1.06473
12785745	ERCC8	0.577968	0.464657	62.8309	1.28e-05	0.268608	2.5825	0.139131	8.75573	8.70721	8.44298	9.01996	8.40875	9.10271	8.4772	8.93721	0.045135	0.045135	0.0484065	0.0484065	0.0684571	0.0684571	0.0684571	0.0684571	0.0485267	1.03421	-0.576978	-1.49172	-0.0684483	-1.04859	0.165502	1.12156
12802379	GFOD1	0.000189502	0.989287	62.7465	1.28e-05	0.268608	1.62418	0.231328	6.45714	6.45848	6.75382	6.1618	6.70553	6.20875	6.80212	6.11484	0.0685741	0.0685741	0.0612183	0.0612183	0.0865758	0.0865758	0.0865758	0.0865758	-0.001335	-1.00093	0.592028	1.50736	-0.096585	-1.06924	0.093915	1.06726
12690062	KBTBD13	1.91864	0.196125	62.8057	1.28e-05	0.268608	0.539637	0.479455	8.36469	8.46277	8.12052	8.70693	8.0443	8.68507	8.19674	8.7288	0.0500706	0.0500706	0.0512088	0.0512088	0.0724202	0.0724202	0.0724202	0.0724202	-0.0980833	-1.07035	-0.58641	-1.50151	-0.15244	-1.11145	-0.0437267	-1.03077
12749538	LOC100847263	0.176475	0.683303	62.7823	1.28e-05	0.268608	0.0596762	0.811948	6.1008	6.13358	5.83852	6.39586	5.83072	6.37088	5.84632	6.42085	0.0551846	0.0551846	0.0525321	0.0525321	0.0742917	0.0742917	0.0742917	0.0742917	-0.032785	-1.02299	-0.557347	-1.47156	-0.0156017	-1.01087	-0.0499683	-1.03524
12887101	CLINT1	1.04982	0.329695	62.7912	1.28e-05	0.268608	0.0173216	0.897902	14.5128	14.346	14.0701	14.7886	14.1476	14.878	13.9927	14.6992	0.115113	0.115113	0.0931706	0.0931706	0.131763	0.131763	0.131763	0.131763	0.1668	1.12257	-0.718483	-1.64545	0.154867	1.11332	0.178733	1.13189
12779361	IL28RA	0.0163033	0.90093	62.7321	1.2852e-05	0.269699	1.47467	0.252508	7.35768	7.34296	6.9696	7.73105	7.03533	7.68004	6.90386	7.78206	0.081546	0.081546	0.0750702	0.0750702	0.106165	0.106165	0.106165	0.106165	0.014725	1.01026	-0.761452	-1.6952	0.131472	1.09541	-0.102022	-1.07328
12679701	LRRC33	1.01904	0.336549	62.6841	1.2895e-05	0.270602	1.66606	0.225829	6.24763	6.1534	5.84757	6.55346	5.95222	6.54303	5.74291	6.56389	0.0660007	0.0660007	0.0645394	0.0645394	0.0912725	0.0912725	0.0912725	0.0912725	0.0942233	1.06749	-0.705893	-1.63115	0.209305	1.15613	-0.0208583	-1.01456
12733365	ALX4	4.30071	0.0648673	62.6381	1.29e-05	0.270707	5.333	0.0435572	6.942	7.07908	7.23529	6.78578	7.10117	6.78282	7.36942	6.78874	0.0467409	0.0467409	0.0435755	0.0435755	0.0616251	0.0616251	0.0616251	0.0616251	-0.137082	-1.09968	0.449514	1.36558	-0.268245	-1.20434	-0.00592	-1.00411
12710749	FAM70B	5.00331	0.0492703	62.6813	1.29e-05	0.270707	2.67461	0.133005	5.92494	5.78191	6.07143	5.63542	6.09791	5.75197	6.04495	5.51887	0.0452143	0.0452143	0.0421947	0.0421947	0.0596724	0.0596724	0.0596724	0.0596724	0.143028	1.10422	0.436013	1.35286	0.0529617	1.03739	0.233093	1.17535
12824703	LOC100296173	2.8706	0.121075	62.6377	1.29e-05	0.270707	2.62772	0.136079	4.56829	4.72212	4.32953	4.96088	4.31727	4.8193	4.34179	5.10245	0.0642032	0.0642032	0.0604311	0.0604311	0.0854625	0.0854625	0.0854625	0.0854625	-0.153836	-1.11252	-0.631347	-1.54901	-0.0245233	-1.01714	-0.283148	-1.21685
12820714	CYP26C1	0.0901102	0.770185	62.7095	1.29e-05	0.270707	1.66426	0.226063	5.25194	5.23198	5.46773	5.01619	5.44093	5.06295	5.49453	4.96943	0.0470213	0.0470213	0.0437988	0.0437988	0.0619409	0.0619409	0.0619409	0.0619409	0.0199617	1.01393	0.451542	1.3675	-0.0535983	-1.03785	0.0935217	1.06697
12802848	UHRF1BP1	1.08433	0.322251	62.6109	1.2961e-05	0.271987	0.739037	0.410105	9.60184	9.44047	9.12563	9.91668	9.24929	9.9544	9.00197	9.87897	0.109581	0.109581	0.0922096	0.0922096	0.130404	0.130404	0.130404	0.130404	0.161373	1.11835	-0.79105	-1.73033	0.247317	1.187	0.07543	1.05368
12732665	LOC531135	15.0605	0.00305504	62.5698	1.3e-05	0.272805	0.0334514	0.858534	7.13089	6.93316	6.78763	7.27642	6.88085	7.38093	6.69442	7.1719	0.0360278	0.0360278	0.0400447	0.0400447	0.0566318	0.0566318	0.0566318	0.0566318	0.19773	1.14689	-0.488785	-1.40326	0.186428	1.13794	0.209032	1.15591
12771690	MPRIP	0.0444875	0.837185	62.3887	1.32e-05	0.277002	8.63695	0.0148142	11.3956	11.3694	11.0374	11.7276	11.1789	11.6123	10.8958	11.8429	0.0880584	0.0880584	0.0760673	0.0760673	0.107575	0.107575	0.107575	0.107575	0.0262667	1.01837	-0.690233	-1.61354	0.283083	1.21679	-0.23055	-1.17328
12697903	FUT7	0.212276	0.654846	62.346	1.32e-05	0.277002	0.556378	0.472893	7.3296	7.36935	7.13498	7.56397	7.09484	7.56436	7.17511	7.56358	0.0610046	0.0610046	0.0509779	0.0509779	0.0720936	0.0720936	0.0720936	0.0720936	-0.0397492	-1.02794	-0.428994	-1.34629	-0.080275	-1.05722	0.000776666	1.00054
12730735	DRD2	0.275955	0.610813	62.2917	1.33e-05	0.2791	3.47706	0.0918058	6.54382	6.58035	6.84959	6.27458	6.89925	6.18839	6.79993	6.36078	0.0491784	0.0491784	0.0503609	0.0503609	0.0712211	0.0712211	0.0712211	0.0712211	-0.036535	-1.02565	0.575008	1.48969	0.0993167	1.07127	-0.172387	-1.12692
12748320	LOC783304	0.00217515	0.96372	62.232	1.33e-05	0.2791	2.54694	0.141592	7.10452	7.10994	6.864	7.35046	6.9105	7.29854	6.8175	7.40237	0.0821118	0.0821118	0.0657406	0.0657406	0.0929713	0.0929713	0.0929713	0.0929713	-0.00541583	-1.00376	-0.486461	-1.401	0.0929967	1.06658	-0.103828	-1.07462
12699973	PPP2R4	0.231887	0.640492	62.2019	1.33e-05	0.2791	1.76517	0.213501	8.77211	8.82601	8.41276	9.18536	8.32074	9.22349	8.50479	9.14723	0.0791422	0.0791422	0.0743694	0.0743694	0.105174	0.105174	0.105174	0.105174	-0.0538967	-1.03806	-0.772597	-1.70834	-0.184047	-1.13607	0.0762533	1.05428
12799926	SCN11A	2.95503	0.116356	62.1978	1.33e-05	0.2791	1.38474	0.266547	5.90806	6.09495	5.63226	6.37074	5.48372	6.33239	5.7808	6.4091	0.0768786	0.0768786	0.0717438	0.0717438	0.101461	0.101461	0.101461	0.101461	-0.186897	-1.13831	-0.738482	-1.66842	-0.297085	-1.22866	-0.0767083	-1.05461
12811127	WDR90	0.193466	0.669402	62.2701	1.33e-05	0.2791	1.21756	0.295685	7.17804	7.15578	6.89643	7.43739	6.94538	7.4107	6.84748	7.46408	0.0357856	0.0357856	0.0426049	0.0426049	0.0602524	0.0602524	0.0602524	0.0602524	0.02226	1.01555	-0.54096	-1.45494	0.0979033	1.07022	-0.0533833	-1.0377
12787829	SLC6A18	0.000849088	0.977327	62.2025	1.33e-05	0.2791	0.018944	0.893259	6.17725	6.18	6.44608	5.91117	6.44937	5.90512	6.44278	5.91721	0.0666926	0.0666926	0.0580857	0.0580857	0.0821456	0.0821456	0.0821456	0.0821456	-0.00274833	-1.00191	0.534912	1.44885	0.00658667	1.00458	-0.0120833	-1.00841
12752604	TBCB	1.38931	0.265806	62.1463	1.34e-05	0.281199	0.70951	0.419296	11.2491	11.0797	10.4644	11.8644	10.4743	12.0239	10.4545	11.7049	0.101619	0.101619	0.114229	0.114229	0.161544	0.161544	0.161544	0.161544	0.169392	1.12458	-1.40003	-2.63906	0.0198	1.01382	0.318983	1.24745
12809281	KCNG2	0.0176522	0.896938	62.1639	1.34e-05	0.281199	0.197283	0.66638	8.1812	8.17286	7.95869	8.39538	7.95056	8.41185	7.96681	8.3789	0.0444265	0.0444265	0.0418781	0.0418781	0.0592246	0.0592246	0.0592246	0.0592246	0.0083475	1.0058	-0.436691	-1.3535	-0.0162533	-1.01133	0.0329483	1.0231
12847532	RNF220	0.158922	0.69853	62.1378	1.34e-05	0.281199	0.0582741	0.814123	12.891	12.8359	12.5927	13.1342	12.6285	13.1535	12.5569	13.115	0.0976746	0.0976746	0.077136	0.077136	0.109087	0.109087	0.109087	0.109087	0.0550667	1.03891	-0.541517	-1.4555	0.07165	1.05092	0.0384833	1.02703
12763175	FBF1	4.81483	0.0529519	62.1041	1.34e-05	0.281199	0.0252235	0.876973	6.92157	7.05008	6.71401	7.25764	6.65523	7.1879	6.77279	7.32737	0.0414133	0.0414133	0.045246	0.045246	0.0639875	0.0639875	0.0639875	0.0639875	-0.128513	-1.09317	-0.543629	-1.45763	-0.117557	-1.0849	-0.139468	-1.1015
12748228	UBE2L3	2.92004	0.118283	62.1347	1.34e-05	0.281199	0.00328091	0.955451	14.6885	14.4657	14.0989	15.0553	14.2137	15.1632	13.984	14.9474	0.092174	0.092174	0.0890427	0.0890427	0.125925	0.125925	0.125925	0.125925	0.22275	1.16696	-0.956433	-1.94051	0.2297	1.17259	0.2158	1.16135
12815735	SH2B1	0.107909	0.749312	62.1265	1.3408e-05	0.281367	0.925302	0.358769	8.30045	8.36734	7.8767	8.79109	7.89905	8.70185	7.85435	8.88034	0.143987	0.143987	0.117178	0.117178	0.165714	0.165714	0.165714	0.165714	-0.0668908	-1.04746	-0.914391	-1.88477	0.0447017	1.03147	-0.178483	-1.13169
12810703	ZNF271	0.0158746	0.902233	62.0327	1.35e-05	0.283297	16.3624	0.00234213	8.27238	8.2805	8.11978	8.4331	8.19618	8.34859	8.04337	8.51762	0.045529	0.045529	0.0378431	0.0378431	0.0535182	0.0535182	0.0535182	0.0535182	-0.0081125	-1.00564	-0.313327	-1.24257	0.152808	1.11173	-0.169033	-1.1243
12858932	CDK4	0.34461	0.570196	62.0128	1.35e-05	0.283297	0.115344	0.741166	9.02191	8.96248	8.62655	9.35783	8.6405	9.40332	8.61261	9.31235	0.0715918	0.0715918	0.0686919	0.0686919	0.097145	0.097145	0.097145	0.097145	0.059435	1.04206	-0.731278	-1.66011	0.0278967	1.01952	0.0909733	1.06509
12770292	CLEC10A	0.408301	0.537193	61.996	1.35e-05	0.283297	0.00590137	0.940282	5.46028	5.50497	5.71802	5.24723	5.69798	5.22259	5.73807	5.27186	0.0494452	0.0494452	0.0460024	0.0460024	0.0650572	0.0650572	0.0650572	0.0650572	-0.0446817	-1.03146	0.470797	1.38587	-0.0400883	-1.02818	-0.049275	-1.03474
12872964	LOC100852331	0.0903085	0.76994	61.9354	1.36e-05	0.285396	1.1135	0.316148	8.37707	8.41127	7.99551	8.79283	8.03186	8.72227	7.95916	8.86338	0.080492	0.080492	0.0761937	0.0761937	0.107754	0.107754	0.107754	0.107754	-0.0342083	-1.02399	-0.797312	-1.73786	0.0726983	1.05168	-0.141115	-1.10276
12817206	PTX4	2.79174	0.125704	61.8586	1.37e-05	0.287494	1.71295	0.21988	7.03205	7.13291	6.81341	7.35155	6.80775	7.25634	6.81907	7.44676	0.042687	0.042687	0.0456231	0.0456231	0.0645208	0.0645208	0.0645208	0.0645208	-0.100867	-1.07242	-0.538137	-1.4521	-0.0113167	-1.00787	-0.190417	-1.14109
12734216	C16H1orf106	4.75648	0.0541597	61.6677	1.38e-05	0.289593	2.23401	0.165873	9.00707	9.12603	8.7923	9.3408	8.68062	9.33351	8.90398	9.34808	0.0385708	0.0385708	0.0443114	0.0443114	0.0626658	0.0626658	0.0626658	0.0626658	-0.118964	-1.08595	-0.548499	-1.46256	-0.223362	-1.16745	-0.0145667	-1.01015
12692452	RSL24D1	0.589602	0.46032	61.6749	1.38e-05	0.289593	2.14259	0.173973	10.8162	10.6834	11.0848	10.4149	11.2136	10.4189	10.9559	10.4109	0.122295	0.122295	0.0964198	0.0964198	0.136358	0.136358	0.136358	0.136358	0.132802	1.09642	0.669835	1.59089	0.25765	1.19553	0.00795333	1.00553
12680212	PAK2	0.00594812	0.940046	61.7066	1.38e-05	0.289593	0.179847	0.680483	12.3808	12.3883	12.0742	12.695	12.0872	12.6745	12.0612	12.7155	0.068916	0.068916	0.0627397	0.0627397	0.0887273	0.0887273	0.0887273	0.0887273	-0.00751667	-1.00522	-0.620833	-1.53776	0.026	1.01819	-0.0410333	-1.02885
12726449	C15H11orf41	0.65027	0.438773	61.7435	1.38e-05	0.289593	0.0244362	0.878891	7.4095	7.463	7.1065	7.766	7.08631	7.73269	7.12669	7.79931	0.0469143	0.0469143	0.0534933	0.0534933	0.075651	0.075651	0.075651	0.075651	-0.0535017	-1.03778	-0.659497	-1.57953	-0.0403817	-1.02839	-0.0666217	-1.04726
12682773	KRTAP12-2	1.34103	0.273762	61.7254	1.38e-05	0.289593	0.00660559	0.936827	6.59856	6.45308	6.79423	6.25741	6.86974	6.32737	6.71872	6.18745	0.088828	0.088828	0.0715009	0.0715009	0.101118	0.101118	0.101118	0.101118	0.145473	1.10609	0.536822	1.45077	0.151027	1.11036	0.13992	1.10184
12813124	ZNF394	0.738031	0.410413	61.6115	1.39e-05	0.291691	0.36894	0.557123	7.88855	7.94407	7.65274	8.17988	7.64538	8.13172	7.6601	8.22803	0.0456939	0.0456939	0.0465993	0.0465993	0.0659013	0.0659013	0.0659013	0.0659013	-0.055515	-1.03923	-0.527138	-1.44107	-0.0147233	-1.01026	-0.0963067	-1.06903
12836692	ZNHIT6	2.82101	0.12396	61.6449	1.39e-05	0.291691	0.262431	0.619578	7.84355	7.63485	8.13447	7.34392	8.26462	7.42248	8.00433	7.26536	0.0878645	0.0878645	0.0799665	0.0799665	0.11309	0.11309	0.11309	0.11309	0.208704	1.15565	0.790551	1.72973	0.260285	1.19772	0.157123	1.11506
12720728	CYP24A1	0.059666	0.811963	61.6212	1.39e-05	0.291691	0.197783	0.665988	6.76254	6.77848	6.49734	7.04367	6.4739	7.05118	6.52079	7.03616	0.046129	0.046129	0.0476956	0.0476956	0.0674518	0.0674518	0.0674518	0.0674518	-0.015935	-1.01111	-0.54633	-1.46037	-0.0468867	-1.03303	0.0150167	1.01046
12772934	MED9	1.82036	0.207025	61.6566	1.39e-05	0.291691	0.00549999	0.942344	7.96631	8.04956	7.73984	8.27603	7.70075	8.23188	7.77893	8.32019	0.0436275	0.0436275	0.0460152	0.0460152	0.0650753	0.0650753	0.0650753	0.0650753	-0.0832442	-1.0594	-0.536188	-1.45014	-0.07818	-1.05569	-0.0883083	-1.06312
12785792	SPZ1	0.546364	0.476799	61.5302	1.4e-05	0.29379	8.62851	0.0148506	5.85182	5.9349	5.68669	6.10004	5.56775	6.13589	5.80563	6.06418	0.0794816	0.0794816	0.0620714	0.0620714	0.0877822	0.0877822	0.0877822	0.0877822	-0.083085	-1.05928	-0.413347	-1.33177	-0.237873	-1.17925	0.0717033	1.05096
12735070	FAM132A	0.478198	0.504977	61.4717	1.4042e-05	0.294671	0.735536	0.411178	8.42515	8.4938	8.24755	8.67141	8.19004	8.66026	8.30505	8.68255	0.0701949	0.0701949	0.0565181	0.0565181	0.0799287	0.0799287	0.0799287	0.0799287	-0.0686475	-1.04873	-0.423856	-1.34151	-0.115012	-1.08298	-0.0222833	-1.01557
12719522	FAM210B	1.27861	0.284547	61.4285	1.41e-05	0.295888	0.194167	0.668844	15.1987	14.7954	14.1442	15.8499	14.2979	16.0995	13.9905	15.6003	0.252199	0.252199	0.20891	0.20891	0.295444	0.295444	0.295444	0.295444	0.4033	1.32253	-1.70575	-3.26198	0.3074	1.23748	0.4992	1.41343
12839098	ETV3L	12.8235	0.00500345	61.3383	1.42e-05	0.297987	0.899389	0.3653	5.31132	5.52905	5.66181	5.17856	5.5822	5.04044	5.74142	5.31668	0.0429936	0.0429936	0.0433132	0.0433132	0.0612542	0.0612542	0.0612542	0.0612542	-0.217732	-1.1629	0.48325	1.39789	-0.159215	-1.11668	-0.276248	-1.21104
12838732	FLG2	0.638348	0.442872	61.3187	1.42e-05	0.297987	0.464478	0.511013	6.18419	6.26978	6.58858	5.86539	6.51431	5.85407	6.66284	5.87671	0.0757465	0.0757465	0.0707183	0.0707183	0.100011	0.100011	0.100011	0.100011	-0.0855867	-1.06112	0.72319	1.65083	-0.148528	-1.10844	-0.022645	-1.01582
12828171	LRIT2	0.600857	0.45619	61.2958	1.42e-05	0.297987	0.0260885	0.874901	7.26208	7.21084	7.44249	7.03043	7.47235	7.0518	7.41262	7.00907	0.0467353	0.0467353	0.0422443	0.0422443	0.0597425	0.0597425	0.0597425	0.0597425	0.0512325	1.03615	0.412052	1.33058	0.0597333	1.04227	0.0427317	1.03006
12733599	C7H19orf53	0.0008614	0.977163	61.2344	1.43e-05	0.300086	0.173563	0.685766	10.2745	10.2779	9.94699	10.6054	9.96285	10.5862	9.93113	10.6246	0.0802683	0.0802683	0.0706484	0.0706484	0.099912	0.099912	0.099912	0.099912	-0.00333167	-1.00231	-0.658382	-1.57831	0.03172	1.02223	-0.0383833	-1.02696
12856465	MIR2427	0.00477123	0.946292	61.1419	1.44e-05	0.302184	1.4328	0.258913	7.82772	7.81903	8.44597	7.20078	8.54562	7.10981	8.34632	7.29174	0.0888907	0.0888907	0.101442	0.101442	0.143461	0.143461	0.143461	0.143461	0.00868333	1.00604	1.2452	2.37051	0.1993	1.14814	-0.181933	-1.1344
12806887	SCGN	3.98784	0.0737608	61.1053	1.44e-05	0.302184	0.13252	0.723412	6.2067	6.30534	6.02776	6.48428	5.98907	6.42434	6.06645	6.54423	0.0349258	0.0349258	0.0382437	0.0382437	0.0540848	0.0540848	0.0540848	0.0540848	-0.098635	-1.07076	-0.456522	-1.37223	-0.077375	-1.0551	-0.119895	-1.08666
12884706	PRRC1	0.0133575	0.910278	61.034	1.4486e-05	0.303989	0.507168	0.492648	8.97588	8.98737	8.58464	9.37862	8.5427	9.40906	8.62657	9.34817	0.0703184	0.0703184	0.0710951	0.0710951	0.100544	0.100544	0.100544	0.100544	-0.0114933	-1.008	-0.793978	-1.73385	-0.08387	-1.05986	0.0608833	1.0431
12737881	RNASEL	1.40726	0.262932	60.9808	1.45e-05	0.304283	4.76568	0.053967	6.71331	6.85355	6.57328	6.99358	6.44441	6.98221	6.70215	7.00495	0.0835911	0.0835911	0.0649457	0.0649457	0.0918471	0.0918471	0.0918471	0.0918471	-0.140237	-1.10209	-0.4203	-1.33821	-0.257733	-1.1956	-0.02274	-1.01589
12747110	PLA2G3	2.07342	0.180447	61.0162	1.45e-05	0.304283	0.336873	0.574485	7.87089	8.02379	8.19957	7.6951	8.10439	7.6374	8.29476	7.75281	0.0750805	0.0750805	0.0621391	0.0621391	0.0878779	0.0878779	0.0878779	0.0878779	-0.152892	-1.1118	0.504472	1.4186	-0.190377	-1.14106	-0.115408	-1.08328
12731429	LOC507428	0.486214	0.50151	60.9842	1.45e-05	0.304283	0.137558	0.718457	6.15846	6.21977	5.86972	6.50851	5.82389	6.49302	5.91554	6.524	0.0621782	0.0621782	0.0600486	0.0600486	0.0849216	0.0849216	0.0849216	0.0849216	-0.061315	-1.04342	-0.638788	-1.55702	-0.0916533	-1.06559	-0.0309767	-1.0217
12851950	HOXA7	0.803075	0.391238	60.9844	1.45e-05	0.304283	0.12668	0.729294	9.74494	9.55946	9.137	10.1674	9.25322	10.2367	9.02078	10.0981	0.146349	0.146349	0.122725	0.122725	0.17356	0.17356	0.17356	0.17356	0.185474	1.13719	-1.0304	-2.04259	0.232437	1.17482	0.138512	1.10077
12899008	SFRS18	0.00146859	0.970185	61.0351	1.45e-05	0.304283	0.0806049	0.782271	11.973	11.9664	12.6964	11.243	12.7261	11.2198	12.6667	11.2661	0.121166	0.121166	0.126462	0.126462	0.178844	0.178844	0.178844	0.178844	0.00656667	1.00456	1.45338	2.7385	0.0593833	1.04202	-0.04625	-1.03258
12881001	MKNK2	0.321119	0.58343	60.9717	1.46e-05	0.306381	0.436612	0.523692	10.3528	10.1632	9.59705	10.919	9.74778	10.9578	9.44632	10.8801	0.236576	0.236576	0.187481	0.187481	0.265139	0.265139	0.265139	0.265139	0.189592	1.14044	-1.32192	-2.49998	0.301455	1.23239	0.0777283	1.05535
12859573	TARBP2	4.08758	0.0707702	60.9662	1.46e-05	0.306381	0.00257513	0.960527	7.8564	7.9711	7.67943	8.14808	7.62056	8.09225	7.7383	8.20391	0.0401149	0.0401149	0.0412946	0.0412946	0.0583994	0.0583994	0.0583994	0.0583994	-0.114697	-1.08275	-0.468653	-1.38382	-0.117743	-1.08504	-0.111652	-1.08046
12744474	SRRD	0.296202	0.598198	60.9237	1.46e-05	0.306381	0.000735515	0.978897	7.62893	7.57214	7.30686	7.89422	7.33423	7.92363	7.27948	7.8648	0.0737874	0.0737874	0.064327	0.064327	0.0909721	0.0909721	0.0909721	0.0909721	0.0567925	1.04015	-0.587361	-1.5025	0.0547517	1.03868	0.0588333	1.04162
12793464	SERPINA11	5.59995	0.0395179	60.8622	1.47e-05	0.30848	1.25819	0.288206	6.99814	7.13516	7.30795	6.82535	7.20474	6.79154	7.41115	6.85917	0.040942	0.040942	0.0423649	0.0423649	0.059913	0.059913	0.059913	0.059913	-0.137017	-1.09963	0.482594	1.39725	-0.206405	-1.15381	-0.06763	-1.04799
12789714	WHAMM	0.211144	0.655699	60.7444	1.4789e-05	0.310347	7.90552	0.0184218	9.76833	9.70203	10.1584	9.312	10.3442	9.19249	9.97254	9.43152	0.102025	0.102025	0.090292	0.090292	0.127692	0.127692	0.127692	0.127692	0.0663	1.04703	0.84635	1.79795	0.371625	1.29381	-0.239025	-1.18019
12804243	LOC100298767	0.898971	0.365407	60.73	1.48e-05	0.310578	0.763395	0.402763	6.52239	6.65449	7.18515	5.99172	7.0522	5.99257	7.31811	5.99087	0.0985166	0.0985166	0.103518	0.103518	0.146397	0.146397	0.146397	0.146397	-0.132098	-1.09589	1.19344	2.28697	-0.265903	-1.20239	0.00170667	1.00118
12885943	APBB3	0.148026	0.708484	60.7145	1.48e-05	0.310578	0.0812682	0.781403	6.97604	7.01568	6.62673	7.36499	6.59341	7.35868	6.66005	7.3713	0.072838	0.072838	0.069978	0.069978	0.0989638	0.0989638	0.0989638	0.0989638	-0.0396317	-1.02785	-0.738262	-1.66816	-0.0666417	-1.04728	-0.0126217	-1.00879
12886908	CLPP	0.084476	0.777259	60.7103	1.48e-05	0.310578	0.0675387	0.800227	9.61036	9.6479	9.14442	10.1138	9.14182	10.0789	9.14703	10.1488	0.0913298	0.0913298	0.0896681	0.0896681	0.12681	0.12681	0.12681	0.12681	-0.03754	-1.02636	-0.969405	-1.95803	-0.00520667	-1.00362	-0.0698733	-1.04962
12700152	URM1	0.453018	0.516158	60.6713	1.49e-05	0.312676	1.13327	0.312107	8.97414	8.89502	8.49448	9.37468	8.59418	9.35409	8.39477	9.39527	0.0831146	0.0831146	0.0815259	0.0815259	0.115295	0.115295	0.115295	0.115295	0.0791133	1.05637	-0.880205	-1.84064	0.199412	1.14823	-0.041185	-1.02896
12868243	HOXC12	9.25647	0.0124107	60.6627	1.49e-05	0.312676	0.033161	0.859141	6.54558	6.66844	6.29329	6.92073	6.23919	6.85196	6.34738	6.9895	0.0285559	0.0285559	0.0450574	0.0450574	0.0637209	0.0637209	0.0637209	0.0637209	-0.122867	-1.0889	-0.627447	-1.54483	-0.108197	-1.07788	-0.137537	-1.10003
12758547	KPTN	0.000174477	0.989721	60.5368	1.5e-05	0.314775	2.87057	0.121077	6.75759	6.75615	6.33049	7.18325	6.23837	7.27682	6.42262	7.08968	0.0772204	0.0772204	0.0773601	0.0773601	0.109404	0.109404	0.109404	0.109404	0.0014425	1.001	-0.852754	-1.80595	-0.184252	-1.13623	0.187137	1.1385
12884877	SPOCK1	0.00378327	0.952166	60.5774	1.5e-05	0.314775	0.29378	0.599677	6.45546	6.45921	6.2507	6.66396	6.23444	6.67647	6.26697	6.65145	0.0431775	0.0431775	0.0404594	0.0404594	0.0572182	0.0572182	0.0572182	0.0572182	-0.00375583	-1.00261	-0.413259	-1.33169	-0.032535	-1.02281	0.0250233	1.0175
12697000	LTB4R	1.56498	0.239413	60.5005	1.505e-05	0.315824	3.60347	0.0868684	6.57068	6.6426	6.80644	6.40684	6.72171	6.41964	6.89116	6.39404	0.0406537	0.0406537	0.038551	0.038551	0.0545193	0.0545193	0.0545193	0.0545193	-0.0719233	-1.05112	0.399595	1.31914	-0.169445	-1.12463	0.0255983	1.0179
12896843	ARID1B	0.00827975	0.929295	60.4618	1.5092e-05	0.316706	0.0497576	0.827976	11.6811	11.6912	11.3039	12.0685	11.2879	12.0744	11.3199	12.0625	0.078487	0.078487	0.074143	0.074143	0.104854	0.104854	0.104854	0.104854	-0.0101	-1.00703	-0.764567	-1.69886	-0.0320333	-1.02245	0.0118333	1.00824
12800534	LIMD1	0.669859	0.432171	60.4264	1.51e-05	0.316873	8.90435	0.0137132	9.30791	9.17034	8.82606	9.65219	9.05341	9.56241	8.59871	9.74198	0.118854	0.118854	0.0994325	0.0994325	0.140619	0.140619	0.140619	0.140619	0.137569	1.10005	-0.826134	-1.77293	0.4547	1.3705	-0.179562	-1.13254
12802878	MAPK14	1.05415	0.328747	60.4524	1.51e-05	0.316873	2.28603	0.161483	10.7486	10.6287	10.2223	11.155	10.3729	11.1242	10.0717	11.1857	0.0825373	0.0825373	0.0836854	0.0836854	0.118349	0.118349	0.118349	0.118349	0.119844	1.08662	-0.932631	-1.90875	0.301205	1.23217	-0.0615167	-1.04356
12852821	ISPD	0.26746	0.616286	60.4982	1.51e-05	0.316873	0.414927	0.533974	10.3976	10.3362	10.1455	10.5883	10.1946	10.6007	10.0965	10.5759	0.0839985	0.0839985	0.0658635	0.0658635	0.093145	0.093145	0.093145	0.093145	0.061435	1.0435	-0.442768	-1.35921	0.0981033	1.07037	0.0247667	1.01732
12723806	ZNF7	0.0155605	0.9032	60.4652	1.51e-05	0.316873	0.380001	0.551377	7.43303	7.42496	7.71706	7.14093	7.74394	7.12213	7.69019	7.15973	0.0457548	0.0457548	0.0491849	0.0491849	0.0695579	0.0695579	0.0695579	0.0695579	0.00807167	1.00561	0.576133	1.49085	0.053745	1.03796	-0.0376017	-1.02641
12896317	LOC100297679	0.296035	0.5983	60.3901	1.517e-05	0.318342	1.24352	0.290874	6.07267	6.01973	6.44536	5.64705	6.41455	5.7308	6.47616	5.5633	0.0688036	0.0688036	0.0707475	0.0707475	0.100052	0.100052	0.100052	0.100052	0.0529417	1.03738	0.798307	1.73906	-0.0616133	-1.04363	0.167497	1.12311
12890056	CEP44	0.636942	0.44336	60.3181	1.52e-05	0.318972	6.81251	0.0260372	8.46462	8.36474	8.12572	8.70363	8.07855	8.85068	8.17289	8.55658	0.0884925	0.0884925	0.0727991	0.0727991	0.102953	0.102953	0.102953	0.102953	0.0998783	1.07168	-0.57791	-1.49269	-0.09434	-1.06758	0.294097	1.22612
12729963	LOC615824	0.000918775	0.976415	60.3624	1.52e-05	0.318972	0.792455	0.394271	7.12967	7.12674	7.47811	6.7783	7.43949	6.81987	7.51673	6.73674	0.0685265	0.0685265	0.0661529	0.0661529	0.0935543	0.0935543	0.0935543	0.0935543	0.0029375	1.00204	0.699802	1.62428	-0.077245	-1.055	0.08312	1.05931
12692890	OR11H4	2.61848	0.136696	60.2727	1.53e-05	0.32107	0.567932	0.468454	6.06226	6.15243	6.35079	5.8639	6.32933	5.79518	6.37224	5.93262	0.039405	0.039405	0.0419482	0.0419482	0.0593238	0.0593238	0.0593238	0.0593238	-0.0901758	-1.0645	0.486887	1.40142	-0.0429133	-1.03019	-0.137438	-1.09995
12732182	LOC515790	1.40451	0.263369	60.2639	1.53e-05	0.32107	0.152774	0.704096	6.09572	6.20083	5.80354	6.49301	5.73362	6.45781	5.87345	6.52822	0.0627202	0.0627202	0.0627614	0.0627614	0.088758	0.088758	0.088758	0.088758	-0.10512	-1.07558	-0.689478	-1.6127	-0.139835	-1.10178	-0.070405	-1.05001
12736345	TTC34	5.31617	0.0438283	60.3141	1.53e-05	0.32107	0.0606368	0.810473	7.22121	7.3275	7.04419	7.50452	6.99834	7.44408	7.09003	7.56496	0.0325957	0.0325957	0.0375443	0.0375443	0.0530957	0.0530957	0.0530957	0.0530957	-0.106286	-1.07645	-0.460331	-1.37586	-0.09169	-1.06562	-0.120882	-1.0874
12690089	PAQR5	0.0370224	0.851271	60.1767	1.54e-05	0.323169	4.26669	0.0657674	7.7728	7.75392	7.5032	8.02352	7.44336	8.10223	7.56304	7.94481	0.0693557	0.0693557	0.0594124	0.0594124	0.0840218	0.0840218	0.0840218	0.0840218	0.0188725	1.01317	-0.520316	-1.43427	-0.119675	-1.08649	0.15742	1.11529
12862768	C5H12orf71	0.0191486	0.892688	60.1936	1.54e-05	0.323169	0.95523	0.351443	6.32622	6.33256	6.63983	6.01896	6.59755	6.0549	6.6821	5.98302	0.0323715	0.0323715	0.0460974	0.0460974	0.0651915	0.0651915	0.0651915	0.0651915	-0.006335	-1.0044	0.620872	1.5378	-0.0845483	-1.06036	0.0718783	1.05108
12777568	LOC531699	0.322191	0.582812	60.081	1.55e-05	0.325267	0.134515	0.721437	5.81017	5.85444	5.43346	6.23115	5.4302	6.19014	5.43672	6.27215	0.0551501	0.0551501	0.0645636	0.0645636	0.0913068	0.0913068	0.0913068	0.0913068	-0.0442708	-1.03116	-0.797687	-1.73831	-0.00652667	-1.00453	-0.082015	-1.0585
12865802	RHNO1	0.0540772	0.820805	60.0518	1.5545e-05	0.326212	0.983013	0.34484	6.79576	6.77464	6.94646	6.62395	6.97765	6.61388	6.91527	6.63402	0.0642202	0.0642202	0.0499514	0.0499514	0.0706419	0.0706419	0.0706419	0.0706419	0.02112	1.01475	0.322513	1.25051	0.0623833	1.04419	-0.0201433	-1.01406
12879423	LPPR2	8.54827	0.0152027	60.0141	1.56e-05	0.327366	1.55293	0.241107	7.42542	7.77812	7.11581	8.08773	7.01763	7.8332	7.214	8.34225	0.0853024	0.0853024	0.0870241	0.0870241	0.123071	0.123071	0.123071	0.123071	-0.352708	-1.27696	-0.97191	-1.96144	-0.196367	-1.14581	-0.50905	-1.42311
12759490	TMEM162	0.689051	0.42586	60.0193	1.56e-05	0.327366	0.107217	0.750086	7.95024	8.04357	8.35174	7.64207	8.29008	7.6104	8.41341	7.67373	0.0795025	0.0795025	0.0725132	0.0725132	0.102549	0.102549	0.102549	0.102549	-0.09333	-1.06683	0.709678	1.63544	-0.123325	-1.08924	-0.063335	-1.04488
12884755	IZUMO4	7.40879	0.0214898	59.8892	1.57e-05	0.329464	10.0336	0.0100287	5.92071	6.14744	6.26911	5.79905	6.05954	5.78188	6.47867	5.81621	0.0589009	0.0589009	0.0515462	0.0515462	0.0728973	0.0728973	0.0728973	0.0728973	-0.226731	-1.17018	0.470059	1.38517	-0.419132	-1.33712	-0.03433	-1.02408
12753107	GSK3A	1.43254	0.258955	59.8872	1.57e-05	0.329464	2.4075	0.151802	9.41549	9.18467	8.81801	9.78215	9.03008	9.80091	8.60594	9.76339	0.136371	0.136371	0.1148	0.1148	0.162352	0.162352	0.162352	0.162352	0.230828	1.17351	-0.964145	-1.95091	0.42414	1.34177	0.0375167	1.02635
12750139	NLRP8	1.34811	0.272574	59.8664	1.58e-05	0.331563	0.0237261	0.880648	6.53972	6.65574	6.87928	6.31618	6.82688	6.25257	6.93169	6.3798	0.0706589	0.0706589	0.0618098	0.0618098	0.0874123	0.0874123	0.0874123	0.0874123	-0.116023	-1.08374	0.563098	1.47744	-0.104813	-1.07536	-0.127233	-1.0922
12875937	ENSBTAT00000063870	0.962837	0.349616	59.7456	1.5894e-05	0.333536	0.0136342	0.909358	5.86771	5.9781	6.22118	5.62464	6.17049	5.56494	6.27187	5.68433	0.0795473	0.0795473	0.0682127	0.0682127	0.0964673	0.0964673	0.0964673	0.0964673	-0.110387	-1.07952	0.596545	1.51209	-0.101375	-1.0728	-0.119398	-1.08628
12879490	DPP9	0.0237891	0.880491	59.7101	1.5935e-05	0.334396	0.252956	0.625893	10.1812	10.1432	9.73037	10.5941	9.77745	10.585	9.68328	10.6032	0.174003	0.174003	0.135137	0.135137	0.191112	0.191112	0.191112	0.191112	0.0379542	1.02666	-0.863719	-1.81972	0.0941717	1.06745	-0.0182633	-1.01274
12877967	CIST1	0.119123	0.737138	59.6918	1.6e-05	0.33576	0.0466285	0.833378	6.37589	6.34113	6.04936	6.66766	6.05811	6.69368	6.04062	6.64164	0.0712263	0.0712263	0.0643249	0.0643249	0.0909692	0.0909692	0.0909692	0.0909692	0.0347658	1.02439	-0.618296	-1.53506	0.017485	1.01219	0.0520467	1.03673
12852513	TMEM178B	3.57747	0.0878561	59.6621	1.6e-05	0.33576	0.0235019	0.881209	7.28218	7.43212	6.96837	7.74593	6.90111	7.66324	7.03563	7.82862	0.0560566	0.0560566	0.0640672	0.0640672	0.0906047	0.0906047	0.0906047	0.0906047	-0.149944	-1.10953	-0.777561	-1.71423	-0.134512	-1.09772	-0.165377	-1.12146
12762912	ARHGEF15	0.216852	0.651426	59.6554	1.6e-05	0.33576	0.0124087	0.913508	7.99898	7.97052	7.73534	8.23416	7.75317	8.24479	7.71751	8.22352	0.0432242	0.0432242	0.0444624	0.0444624	0.0628793	0.0628793	0.0628793	0.0628793	0.0284658	1.01993	-0.498818	-1.41305	0.03566	1.02503	0.0212717	1.01485
12717937	SRY	2.6645	0.13366	59.5457	1.61e-05	0.337858	1.14121	0.310506	6.06724	6.18508	5.8356	6.41672	5.73646	6.39802	5.93475	6.43541	0.051048	0.051048	0.0521609	0.0521609	0.0737666	0.0737666	0.0737666	0.0737666	-0.117843	-1.08511	-0.581117	-1.49601	-0.198292	-1.14734	-0.0373933	-1.02626
12765065	C19H17orf104	0.064717	0.804345	59.583	1.61e-05	0.337858	1.00329	0.340138	6.55668	6.53638	6.92415	6.1689	6.8853	6.22806	6.963	6.10975	0.0564297	0.0564297	0.0631305	0.0631305	0.0892799	0.0892799	0.0892799	0.0892799	0.0203017	1.01417	0.755248	1.68792	-0.0777017	-1.05534	0.118305	1.08546
12708420	PIGF	0.131506	0.724423	59.5626	1.6107e-05	0.338005	0.164591	0.693508	9.19835	9.1266	8.83708	9.48787	8.89007	9.50664	8.7841	9.46909	0.139922	0.139922	0.107548	0.107548	0.152096	0.152096	0.152096	0.152096	0.0717583	1.051	-0.650783	-1.57002	0.105968	1.07622	0.0375483	1.02637
12838642	CDCP2	0.195395	0.66787	59.5065	1.6173e-05	0.33939	5.16884	0.0462937	6.93663	6.88648	7.16841	6.6547	7.26919	6.60407	7.06764	6.70533	0.0802177	0.0802177	0.0657734	0.0657734	0.0930177	0.0930177	0.0930177	0.0930177	0.0501467	1.03537	0.513713	1.42772	0.20155	1.14993	-0.101257	-1.07271
12739937	TAS1R1	0.143618	0.712632	59.4668	1.62e-05	0.339957	3.10174	0.108696	7.09144	7.06284	6.83703	7.31725	6.79649	7.38638	6.87757	7.24811	0.0533606	0.0533606	0.0489198	0.0489198	0.0691831	0.0691831	0.0691831	0.0691831	0.0285983	1.02002	-0.480215	-1.39495	-0.081075	-1.05781	0.138272	1.10059
12907448	LOC505052	1.16374	0.306024	59.3771	1.63e-05	0.342056	5.00037	0.0493253	6.5181	6.59108	6.35705	6.75213	6.26324	6.77297	6.45086	6.73129	0.0478318	0.0478318	0.0424397	0.0424397	0.0600189	0.0600189	0.0600189	0.0600189	-0.0729725	-1.05188	-0.395081	-1.31502	-0.187623	-1.13889	0.0416783	1.02931
12847506	TMEM61	0.533712	0.481816	59.2768	1.64e-05	0.344154	3.76792	0.0809315	7.04135	6.97447	7.21606	6.79975	7.30199	6.78072	7.13014	6.81879	0.0647381	0.0647381	0.0531645	0.0531645	0.0751859	0.0751859	0.0751859	0.0751859	0.066885	1.04745	0.416308	1.33451	0.171845	1.1265	-0.038075	-1.02674
12691311	METTL3	2.72184	0.129998	59.3045	1.64e-05	0.344154	0.734134	0.411609	7.77485	7.65611	8.05656	7.37441	8.15387	7.39583	7.95924	7.35299	0.0508908	0.0508908	0.057066	0.057066	0.0807036	0.0807036	0.0807036	0.0807036	0.118737	1.08578	0.682148	1.60453	0.194633	1.14443	0.04284	1.03014
12778449	ID3	0.00853329	0.928224	59.3382	1.64e-05	0.344154	0.4439	0.52032	8.0771	8.09006	7.5527	8.61446	7.59213	8.56207	7.51326	8.66686	0.099211	0.099211	0.0983416	0.0983416	0.139076	0.139076	0.139076	0.139076	-0.0129608	-1.00902	-1.06177	-2.08749	0.0788733	1.05619	-0.104795	-1.07534
12722776	LOC523023	0.00104349	0.974866	59.285	1.64e-05	0.344154	0.250817	0.627339	6.39766	6.39535	6.64815	6.14486	6.66567	6.12965	6.63063	6.16007	0.0506199	0.0506199	0.0484699	0.0484699	0.0685468	0.0685468	0.0685468	0.0685468	0.0023125	1.0016	0.503289	1.41744	0.0350483	1.02459	-0.0304233	-1.02131
12829250	ANO9	0.178537	0.681575	59.2191	1.65e-05	0.346253	2.4958	0.145231	6.099	6.14591	6.37507	5.86985	6.40347	5.79453	6.34666	5.94517	0.07851	0.07851	0.0644938	0.0644938	0.091208	0.091208	0.091208	0.091208	-0.0469142	-1.03305	0.505217	1.41934	0.0568033	1.04016	-0.150632	-1.11006
12692579	ENSBTAT00000054532	0.137463	0.71855	59.2494	1.65e-05	0.346253	0.786463	0.395999	5.82556	5.78527	5.50276	6.10807	5.48804	6.16309	5.51748	6.05305	0.0768515	0.0768515	0.0670753	0.0670753	0.0948588	0.0948588	0.0948588	0.0948588	0.0402958	1.02832	-0.605313	-1.52131	-0.0294433	-1.02062	0.110035	1.07925
12830101	MRPL49	0.00863181	0.927812	59.2446	1.65e-05	0.346253	8.8897e-05	0.992663	9.75865	9.77108	9.26008	10.2696	9.25325	10.264	9.26691	10.2752	0.0945777	0.0945777	0.0936662	0.0936662	0.132464	0.132464	0.132464	0.132464	-0.0124267	-1.00865	-1.00956	-2.0133	-0.0136633	-1.00952	-0.01119	-1.00779
12719480	SLC6A9	4.10969	0.0701275	59.1854	1.6557e-05	0.347449	3.68869	0.0837263	7.59569	7.38727	7.79134	7.19162	7.97041	7.22097	7.61226	7.16227	0.0726981	0.0726981	0.0645114	0.0645114	0.0912329	0.0912329	0.0912329	0.0912329	0.208422	1.15542	0.599717	1.51542	0.35814	1.28177	0.0587033	1.04153
12794945	USP4	0.162893	0.695002	59.1108	1.66e-05	0.348351	0.647428	0.439744	10.5436	10.4965	10.2846	10.7555	10.2835	10.8037	10.2857	10.7074	0.0824784	0.0824784	0.0658747	0.0658747	0.0931609	0.0931609	0.0931609	0.0931609	0.0470767	1.03317	-0.470973	-1.38604	-0.00221333	-1.00154	0.0963667	1.06908
12805403	CRISP2	0.350876	0.56677	59.1569	1.66e-05	0.348351	0.584233	0.462313	7.52868	7.57141	7.33921	7.76089	7.3388	7.71857	7.33962	7.80321	0.0510074	0.0510074	0.0453026	0.0453026	0.0640676	0.0640676	0.0640676	0.0640676	-0.0427292	-1.03006	-0.421681	-1.33949	-0.000823333	-1.00057	-0.084635	-1.06042
12763104	ATPAF2	1.5896	0.236005	59.1569	1.66e-05	0.348351	0.0735804	0.791711	8.37865	8.2587	7.95563	8.68172	8.02841	8.72889	7.88286	8.63455	0.0672727	0.0672727	0.0670134	0.0670134	0.0947712	0.0947712	0.0947712	0.0947712	0.119949	1.0867	-0.726087	-1.65415	0.145557	1.10616	0.0943417	1.06758
12689280	PCNX	0.389079	0.546748	59.0609	1.67e-05	0.350449	1.51247	0.246911	11.4663	11.3742	11.0578	11.7827	11.1619	11.7707	10.9538	11.7946	0.104434	0.104434	0.0876192	0.0876192	0.123912	0.123912	0.123912	0.123912	0.092125	1.06594	-0.724825	-1.6527	0.208117	1.15518	-0.0238667	-1.01668
12879836	TMIGD2	4.68803	0.0556203	59.0404	1.67e-05	0.350449	0.384948	0.548845	6.63435	6.81744	6.37044	7.08135	6.25019	7.01851	6.49069	7.1442	0.0597954	0.0597954	0.0626722	0.0626722	0.0886319	0.0886319	0.0886319	0.0886319	-0.183096	-1.13532	-0.710914	-1.63684	-0.2405	-1.1814	-0.125692	-1.09103
12842152	HEATR7B1	0.545092	0.477299	59.0838	1.67e-05	0.350449	0.245189	0.631182	6.09258	6.12378	6.2721	5.94425	6.24595	5.93921	6.29826	5.94929	0.0298769	0.0298769	0.0300187	0.0300187	0.0424528	0.0424528	0.0424528	0.0424528	-0.031195	-1.02186	0.327852	1.25514	-0.052315	-1.03693	-0.010075	-1.00701
12885957	NACC1	0.185643	0.675707	59.0971	1.67e-05	0.350449	0.0274432	0.871726	9.25201	9.1982	8.82836	9.62185	8.84671	9.6573	8.81	9.58639	0.0883083	0.0883083	0.0810105	0.0810105	0.114566	0.114566	0.114566	0.114566	0.0538092	1.038	-0.793489	-1.73326	0.03671	1.02577	0.0709083	1.05038
12789359	PRPF39	0.0696901	0.797149	59.0559	1.6715e-05	0.350764	0.0491856	0.82895	9.51448	9.56259	10.1183	8.95877	10.0775	8.95145	10.1591	8.96609	0.128847	0.128847	0.11829	0.11829	0.167287	0.167287	0.167287	0.167287	-0.0481033	-1.0339	1.15953	2.23385	-0.0815667	-1.05817	-0.01464	-1.0102
12790143	TTC6	0.0361272	0.853056	58.9916	1.68e-05	0.352548	4.16809	0.068465	6.34661	6.33162	6.62255	6.05568	6.5547	6.13851	6.6904	5.97285	0.0557474	0.0557474	0.0539971	0.0539971	0.0763635	0.0763635	0.0763635	0.0763635	0.014985	1.01044	0.566868	1.4813	-0.135695	-1.09862	0.165665	1.12168
12706689	FIBCD1	1.21604	0.29597	58.9453	1.69e-05	0.354647	1.20716	0.297644	5.89708	5.97654	5.53281	6.34082	5.43526	6.3589	5.63035	6.32273	0.0509502	0.0509502	0.0637728	0.0637728	0.0901883	0.0901883	0.0901883	0.0901883	-0.0794575	-1.05662	-0.808009	-1.75079	-0.195088	-1.14479	0.0361733	1.02539
12879339	OR6F1	0.0803233	0.78264	58.9077	1.69e-05	0.354647	0.872819	0.372186	5.85357	5.8803	5.56746	6.16641	5.59055	6.11659	5.54438	6.21623	0.0667049	0.0667049	0.0612145	0.0612145	0.0865704	0.0865704	0.0865704	0.0865704	-0.0267358	-1.0187	-0.598944	-1.51461	0.04617	1.03252	-0.0996417	-1.07151
12692038	NOP10	1.57518	0.237994	58.8951	1.69e-05	0.354647	0.579975	0.463904	14.5899	14.327	13.6938	15.2231	13.9011	15.2787	13.4864	15.1676	0.1481	0.1481	0.144552	0.144552	0.204428	0.204428	0.204428	0.204428	0.262867	1.19986	-1.52937	-2.88659	0.414633	1.33296	0.1111	1.08005
12717616	FASTKD5	1.31938	0.277437	58.8221	1.7e-05	0.356745	0.40881	0.536945	9.00622	9.1299	8.65428	9.48184	8.55794	9.4545	8.75062	9.50919	0.0761403	0.0761403	0.0762194	0.0762194	0.10779	0.10779	0.10779	0.10779	-0.123684	-1.08951	-0.827562	-1.77468	-0.192675	-1.14288	-0.0546933	-1.03864
12729768	ENSBTAT00000016226	13.2562	0.00453003	58.7809	1.71e-05	0.358843	2.67212	0.133166	6.39078	6.56151	6.24087	6.71142	6.10534	6.67622	6.37639	6.74662	0.0331567	0.0331567	0.0386187	0.0386187	0.0546151	0.0546151	0.0546151	0.0546151	-0.170724	-1.12562	-0.470554	-1.38564	-0.271052	-1.20669	-0.0703967	-1.05001
12862987	LOC783533	0.115696	0.740787	58.7287	1.71e-05	0.358843	0.697884	0.423006	6.47838	6.51147	6.9041	6.08576	6.84295	6.11382	6.96525	6.0577	0.0687914	0.0687914	0.072228	0.072228	0.102146	0.102146	0.102146	0.102146	-0.0330908	-1.0232	0.818342	1.76338	-0.122298	-1.08847	0.0561167	1.03966
12754390	OSGIN1	0.639094	0.442614	58.6285	1.72e-05	0.360942	4.20874	0.0673366	7.54387	7.48475	7.21724	7.81139	7.3264	7.76135	7.10809	7.86142	0.0522915	0.0522915	0.0535955	0.0535955	0.0757954	0.0757954	0.0757954	0.0757954	0.0591192	1.04183	-0.594144	-1.50958	0.218308	1.16337	-0.10007	-1.07183
12750457	RPL13	0.513732	0.489929	58.6347	1.72e-05	0.360942	0.977922	0.346036	11.1083	11.2077	10.8469	11.4691	10.7571	11.4595	10.9368	11.4786	0.0980543	0.0980543	0.0803583	0.0803583	0.113644	0.113644	0.113644	0.113644	-0.0993917	-1.07132	-0.622108	-1.53912	-0.179733	-1.13267	-0.01905	-1.01329
12910765	LOC787822	0.0442568	0.837601	58.6495	1.72e-05	0.360942	0.00426871	0.949195	5.06224	5.04767	4.7812	5.3287	4.78615	5.33832	4.77625	5.31908	0.04897	0.04897	0.0497668	0.0497668	0.070381	0.070381	0.070381	0.070381	0.0145692	1.01015	-0.547493	-1.46154	0.00989833	1.00688	0.01924	1.01343
12726426	OR8U1	0.245176	0.631191	58.5947	1.73e-05	0.36304	1.73127	0.217615	8.30212	8.24835	7.71004	8.84043	7.83408	8.77016	7.586	8.9107	0.0767879	0.0767879	0.0916515	0.0916515	0.129615	0.129615	0.129615	0.129615	0.0537708	1.03797	-1.13039	-2.18918	0.248075	1.18762	-0.140533	-1.10231
12776788	PTAFR	0.284652	0.605323	58.4798	1.74e-05	0.365139	3.99666	0.0734902	7.51963	7.56341	8.0304	7.05264	8.13632	6.90294	7.92448	7.20233	0.0580179	0.0580179	0.0759606	0.0759606	0.107424	0.107424	0.107424	0.107424	-0.0437758	-1.03081	0.977762	1.96941	0.211835	1.15816	-0.299387	-1.23062
12694398	PSME1	0.105245	0.752308	58.4802	1.74e-05	0.365139	0.360644	0.561511	11.3869	11.3388	10.8569	11.8687	10.8413	11.9324	10.8726	11.8049	0.104804	0.104804	0.0993361	0.0993361	0.140482	0.140482	0.140482	0.140482	0.0480833	1.03389	-1.01172	-2.01631	-0.0313667	-1.02198	0.127533	1.09242
12858031	CTDSP2	0.405668	0.538483	58.3583	1.7598e-05	0.369294	3.57725	0.0878648	10.9547	11.0324	10.5944	11.3927	10.4568	11.4527	10.7321	11.3328	0.0862881	0.0862881	0.0803286	0.0803286	0.113602	0.113602	0.113602	0.113602	-0.0777233	-1.05535	-0.798273	-1.73902	-0.275363	-1.2103	0.119917	1.08667
12852375	LOC782400	0.248214	0.62911	58.3726	1.76e-05	0.369336	0.314305	0.587391	6.60605	6.63624	6.84927	6.39302	6.81743	6.39466	6.88111	6.39138	0.0428544	0.0428544	0.0425415	0.0425415	0.0601628	0.0601628	0.0601628	0.0601628	-0.0301942	-1.02115	0.456251	1.37197	-0.0636733	-1.04512	0.003285	1.00228
12765609	EFNB3	4.23917	0.066507	58.3018	1.77e-05	0.371435	0.364621	0.559399	6.36002	6.464	6.11158	6.71244	6.03583	6.68421	6.18733	6.74067	0.0357107	0.0357107	0.046752	0.046752	0.0661173	0.0661173	0.0661173	0.0661173	-0.103981	-1.07473	-0.600861	-1.51662	-0.151498	-1.11072	-0.0564633	-1.03991
12819887	ADAM8	0.00710609	0.934484	58.2675	1.77e-05	0.371435	0.0250842	0.87731	7.41547	7.42415	7.15532	7.68431	7.15646	7.67448	7.15417	7.69414	0.0728447	0.0728447	0.0620791	0.0620791	0.0877932	0.0877932	0.0877932	0.0877932	-0.00868417	-1.00604	-0.528994	-1.44292	0.00229167	1.00159	-0.01966	-1.01372
12796080	CAMKV	3.64104	0.0854654	58.2295	1.7767e-05	0.37284	0.0483625	0.830362	5.66815	5.74479	5.86509	5.54786	5.8222	5.51411	5.90798	5.5816	0.0284009	0.0284009	0.028903	0.028903	0.040875	0.040875	0.040875	0.040875	-0.0766408	-1.05456	0.317236	1.24594	-0.0857833	-1.06126	-0.0674983	-1.0479
12753529	GRWD1	1.89255	0.198943	58.2276	1.78e-05	0.373533	1.3433	0.27338	7.64341	7.5634	7.36797	7.83884	7.37222	7.9146	7.36372	7.76307	0.0411275	0.0411275	0.0423988	0.0423988	0.0599609	0.0599609	0.0599609	0.0599609	0.080015	1.05703	-0.470863	-1.38594	0.00849667	1.00591	0.151533	1.11075
12800780	LOC785686	3.62729	0.0859754	58.1799	1.78e-05	0.373533	0.0807426	0.78209	6.81655	6.89729	6.59431	7.11953	6.54416	7.08894	6.64446	7.15011	0.0299738	0.0299738	0.0404293	0.0404293	0.0571757	0.0571757	0.0571757	0.0571757	-0.0807325	-1.05755	-0.525211	-1.43914	-0.100298	-1.072	-0.0611667	-1.04331
12896514	ESR1	0.056539	0.816853	58.2178	1.78e-05	0.373533	0.000326656	0.985936	10.7062	10.7597	10.1199	11.346	10.0946	11.3177	10.1453	11.3742	0.159333	0.159333	0.138378	0.138378	0.195696	0.195696	0.195696	0.195696	-0.0535792	-1.03784	-1.22604	-2.33924	-0.050675	-1.03575	-0.0564833	-1.03993
12766978	GH1	0.0137756	0.908891	58.0445	1.8e-05	0.37773	2.57524	0.139629	6.8759	6.86955	7.09155	6.65389	7.04863	6.70316	7.13447	6.60462	0.0382613	0.0382613	0.0394583	0.0394583	0.0558025	0.0558025	0.0558025	0.0558025	0.00635083	1.00441	0.437659	1.3544	-0.085835	-1.0613	0.0985367	1.07069
12737111	HNRNPU	1.36217	0.270239	58.0665	1.8e-05	0.37773	0.578791	0.464348	14.5405	14.411	14.9607	13.9908	15.0739	14.0071	14.8476	13.9745	0.078418	0.078418	0.0844086	0.0844086	0.119372	0.119372	0.119372	0.119372	0.129433	1.09386	0.9699	1.9587	0.226267	1.1698	0.0326	1.02285
12794901	SCAP	0.521544	0.486728	58.031	1.8e-05	0.37773	0.0826514	0.779606	8.66061	8.55514	8.11739	9.09837	8.18863	9.13259	8.04614	9.06414	0.103265	0.103265	0.097353	0.097353	0.137678	0.137678	0.137678	0.137678	0.105467	1.07584	-0.980982	-1.97381	0.142488	1.10381	0.068445	1.04859
12722759	NBN	1.20827	0.297433	57.9943	1.81e-05	0.379829	0.436602	0.523697	10.8915	10.7866	10.6278	11.0502	10.6619	11.121	10.5937	10.9794	0.0674804	0.0674804	0.05519	0.05519	0.0780505	0.0780505	0.0780505	0.0780505	0.1049	1.07542	-0.4224	-1.34016	0.06825	1.04844	0.14155	1.10309
12821091	FAM24A	0.256622	0.623432	57.9129	1.82e-05	0.381927	0.182557	0.678239	4.5849	4.61558	4.40555	4.79493	4.37928	4.79052	4.43182	4.79934	0.0428223	0.0428223	0.0396405	0.0396405	0.0560602	0.0560602	0.0560602	0.0560602	-0.0306783	-1.02149	-0.389378	-1.30983	-0.05254	-1.03709	-0.00881667	-1.00613
12739881	UBE4B	2.69856	0.131469	57.8668	1.83e-05	0.384026	3.47798	0.0917684	10.908	10.6254	10.216	11.3174	10.4923	11.3237	9.93966	11.311	0.121657	0.121657	0.112432	0.112432	0.159003	0.159003	0.159003	0.159003	0.282631	1.21641	-1.10138	-2.1456	0.552645	1.46677	0.0126167	1.00878
12778503	AUNIP	2.98187	0.114905	57.8443	1.83e-05	0.384026	1.36159	0.270334	7.11356	6.96659	6.68484	7.39532	6.70382	7.5233	6.66586	7.26733	0.06018	0.06018	0.0631858	0.0631858	0.0893582	0.0893582	0.0893582	0.0893582	0.146964	1.10724	-0.710477	-1.63635	0.03796	1.02666	0.255968	1.19414
12768381	RPTOR	0.29843	0.596845	57.8294	1.83e-05	0.384026	0.132844	0.723091	9.61087	9.57256	9.30651	9.87692	9.31199	9.90974	9.30103	9.8441	0.0495804	0.0495804	0.0513391	0.0513391	0.0726045	0.0726045	0.0726045	0.0726045	0.0383042	1.02691	-0.570412	-1.48495	0.010965	1.00763	0.0656433	1.04655
12873258	FGFBP1	0.0792848	0.78401	57.7885	1.84e-05	0.386124	0.0395001	0.846444	7.08729	7.1144	7.32205	6.87964	7.30271	6.87186	7.3414	6.88741	0.0680968	0.0680968	0.0562614	0.0562614	0.0795656	0.0795656	0.0795656	0.0795656	-0.0271167	-1.01897	0.442415	1.35888	-0.0386833	-1.02718	-0.01555	-1.01084
12837565	STIL	0.0122939	0.913907	57.6974	1.85e-05	0.388222	3.51815	0.0901631	6.7932	6.80052	6.63085	6.96287	6.58619	7.00021	6.6755	6.92554	0.0466822	0.0466822	0.039589	0.039589	0.0559872	0.0559872	0.0559872	0.0559872	-0.00732	-1.00509	-0.332027	-1.25878	-0.0893083	-1.06386	0.0746683	1.05312
12773068	LOC618422	0.345344	0.569792	57.6787	1.85e-05	0.388222	0.75374	0.405648	6.40204	6.47573	6.6189	6.25887	6.56148	6.2426	6.67633	6.27513	0.0886672	0.0886672	0.0670282	0.0670282	0.0947922	0.0947922	0.0947922	0.0947922	-0.0736892	-1.0524	0.360036	1.28346	-0.114847	-1.08286	-0.0325317	-1.02281
12758038	LOC789309	1.75043	0.215276	57.6527	1.85e-05	0.388222	0.462589	0.511855	4.87076	4.95606	4.51756	5.30927	4.51037	5.23116	4.52475	5.38737	0.0455878	0.0455878	0.0612955	0.0612955	0.0866849	0.0866849	0.0866849	0.0866849	-0.0852975	-1.06091	-0.791709	-1.73112	-0.01438	-1.01002	-0.156215	-1.11436
12797695	ATRIP	0.0550797	0.819184	57.5812	1.86e-05	0.390321	7.02846	0.0242661	7.81863	7.80008	7.94894	7.66977	8.00698	7.63028	7.8909	7.70927	0.0558773	0.0558773	0.0435832	0.0435832	0.061636	0.061636	0.061636	0.061636	0.0185458	1.01294	0.279164	1.21349	0.116078	1.08378	-0.0789867	-1.05628
12858172	CNPY2	0.538893	0.47975	57.6342	1.86e-05	0.390321	1.27549	0.285102	8.35417	8.40674	8.59037	8.17053	8.59531	8.11302	8.58543	8.22805	0.0506438	0.0506438	0.0452435	0.0452435	0.063984	0.063984	0.063984	0.063984	-0.0525767	-1.03712	0.419837	1.33778	0.00988	1.00687	-0.115033	-1.083
12742923	SIRT4	2.01461	0.186203	57.5983	1.86e-05	0.390321	1.20068	0.298873	8.38609	8.49314	8.16684	8.71239	8.07394	8.69825	8.25975	8.72653	0.0533289	0.0533289	0.0520941	0.0520941	0.0736721	0.0736721	0.0736721	0.0736721	-0.107047	-1.07702	-0.545548	-1.45957	-0.185813	-1.13746	-0.02828	-1.0198
12744348	ELF2	0.914471	0.361478	57.6453	1.86e-05	0.390321	0.544579	0.477501	10.9562	11.0729	11.3682	10.6609	11.3442	10.5681	11.3922	10.7536	0.0863291	0.0863291	0.0767866	0.0767866	0.108593	0.108593	0.108593	0.108593	-0.11675	-1.08429	0.707333	1.63278	-0.048	-1.03383	-0.1855	-1.13721
12731763	LOC511622	17.3187	0.00194386	57.5844	1.86e-05	0.390321	0.156675	0.70055	6.91114	6.67813	6.32642	7.26286	6.46734	7.35494	6.18549	7.17078	0.0395908	0.0395908	0.0677556	0.0677556	0.095821	0.095821	0.095821	0.095821	0.233006	1.17528	-0.936441	-1.9138	0.281852	1.21575	0.18416	1.13616
12851711	HTR5A	0.154314	0.70269	57.5114	1.87e-05	0.39242	1.02227	0.335819	5.95662	5.92059	6.39382	5.48339	6.35114	5.56209	6.4365	5.40468	0.064842	0.064842	0.0755342	0.0755342	0.106821	0.106821	0.106821	0.106821	0.0360225	1.02528	0.910436	1.87961	-0.08536	-1.06095	0.157405	1.11528
12691887	TMEM260	1.7246	0.218436	57.5672	1.87e-05	0.39242	0.587401	0.461135	8.90193	8.73789	8.34947	9.29034	8.47901	9.32484	8.21994	9.25584	0.0883247	0.0883247	0.0880053	0.0880053	0.124458	0.124458	0.124458	0.124458	0.164037	1.12042	-0.940863	-1.91968	0.259077	1.19671	0.0689967	1.04899
12884439	DHFR	0.983318	0.344768	57.5542	1.87e-05	0.39242	0.000211216	0.98869	7.89413	7.78247	7.51204	8.16455	7.56725	8.221	7.45684	8.1081	0.0796225	0.0796225	0.0708469	0.0708469	0.100193	0.100193	0.100193	0.100193	0.11166	1.08047	-0.652507	-1.5719	0.11041	1.07953	0.11291	1.08141
12766241	DNAH2	1.41235	0.262124	57.4995	1.8763e-05	0.393742	21.6366	0.000905949	6.24173	6.29152	6.39544	6.13781	6.29153	6.19193	6.49936	6.08369	0.0296254	0.0296254	0.0269706	0.0269706	0.0381422	0.0381422	0.0381422	0.0381422	-0.0497908	-1.03511	0.257631	1.19551	-0.207828	-1.15495	0.108247	1.07792
12858722	BAZ2A	0.0020515	0.964765	57.4706	1.88e-05	0.394518	1.65911	0.22673	8.48258	8.4767	8.68701	8.27227	8.65471	8.31044	8.71931	8.2341	0.0916664	0.0916664	0.0703536	0.0703536	0.099495	0.099495	0.099495	0.099495	0.00587167	1.00408	0.414743	1.33306	-0.0645967	-1.04579	0.07634	1.05434
12759679	COG8	0.0480531	0.830896	57.4641	1.88e-05	0.394518	0.635273	0.44394	8.19714	8.23359	7.72722	8.70351	7.76032	8.63396	7.69412	8.77305	0.117571	0.117571	0.105158	0.105158	0.148716	0.148716	0.148716	0.148716	-0.0364483	-1.02559	-0.976287	-1.9674	0.0662017	1.04696	-0.139098	-1.10122
12699528	AUP1	0.371768	0.555642	57.4591	1.882e-05	0.394938	0.142843	0.71337	11.2942	11.188	10.8343	11.6479	10.9077	11.6807	10.7609	11.6151	0.123161	0.123161	0.102296	0.102296	0.144669	0.144669	0.144669	0.144669	0.1062	1.07639	-0.813617	-1.75761	0.146767	1.10709	0.0656333	1.04654
12688394	PLA2G4B	2.13473	0.174693	57.3772	1.89e-05	0.396616	0.383523	0.549572	7.14848	7.10342	6.9202	7.33169	6.92591	7.37104	6.91449	7.29234	0.0218079	0.0218079	0.0312341	0.0312341	0.0441717	0.0441717	0.0441717	0.0441717	0.0450608	1.03173	-0.411492	-1.33006	0.0114183	1.00795	0.0787033	1.05607
12874432	SEPSECS	0.192001	0.670571	57.4308	1.89e-05	0.396616	0.289622	0.602235	8.61312	8.57163	8.24743	8.93733	8.24368	8.98257	8.25117	8.89208	0.0669608	0.0669608	0.0656793	0.0656793	0.0928846	0.0928846	0.0928846	0.0928846	0.0414942	1.02918	-0.689901	-1.61317	-0.00749833	-1.00521	0.0904867	1.06473
12904042	P2RY4	0.82348	0.385511	57.3165	1.9e-05	0.398715	2.72674	0.129691	6.34524	6.42302	6.08407	6.68419	5.97973	6.71075	6.18841	6.65764	0.0606082	0.0606082	0.0583744	0.0583744	0.0825539	0.0825539	0.0825539	0.0825539	-0.0777808	-1.05539	-0.600128	-1.51585	-0.208677	-1.15563	0.053115	1.0375
12835262	LOC787694	0.425644	0.528845	57.3556	1.9e-05	0.398715	0.784873	0.396459	6.24578	6.31297	6.59659	5.96217	6.6001	5.89147	6.59308	6.03287	0.0728272	0.0728272	0.0663795	0.0663795	0.0938748	0.0938748	0.0938748	0.0938748	-0.0671942	-1.04768	0.634417	1.55231	0.00702	1.00488	-0.141408	-1.10298
12815525	LOC505086	0.0167544	0.899577	57.2426	1.91e-05	0.400813	9.31613	0.0122051	7.96408	7.95058	7.71816	8.19649	7.62843	8.29972	7.8079	8.09325	0.0737441	0.0737441	0.0609781	0.0609781	0.086236	0.086236	0.086236	0.086236	0.0134992	1.0094	-0.478324	-1.39312	-0.179467	-1.13247	0.206465	1.15386
12836223	PFDN2	0.34765	0.568528	57.2371	1.91e-05	0.400813	1.5044	0.248092	10.2257	10.1253	10.5999	9.75111	10.7189	9.73246	10.4809	9.76975	0.12031	0.12031	0.101902	0.101902	0.144111	0.144111	0.144111	0.144111	0.10032	1.07201	0.848793	1.80099	0.237928	1.1793	-0.0372883	-1.02618
12805740	TREML2	1.07176	0.324935	57.2358	1.91e-05	0.400813	0.204104	0.661069	8.74123	8.68709	8.50471	8.92361	8.54429	8.93817	8.46514	8.90905	0.036979	0.036979	0.0380813	0.0380813	0.053855	0.053855	0.053855	0.053855	0.05414	1.03824	-0.418898	-1.33691	0.079155	1.0564	0.029125	1.02039
12843126	DAP3	1.01946	0.336454	57.2087	1.92e-05	0.402912	0.345467	0.569724	10.331	10.4637	10.0714	10.7233	9.97977	10.6823	10.1631	10.7643	0.0929128	0.0929128	0.0785696	0.0785696	0.111114	0.111114	0.111114	0.111114	-0.132671	-1.09632	-0.651842	-1.57117	-0.183325	-1.1355	-0.0820167	-1.0585
12739133	SLC26A9	0.16255	0.695305	57.2009	1.92e-05	0.402912	0.086772	0.774346	7.23224	7.25622	7.04116	7.44729	7.03708	7.42739	7.04524	7.46719	0.0420572	0.0420572	0.0400664	0.0400664	0.0566624	0.0566624	0.0566624	0.0566624	-0.02398	-1.01676	-0.406137	-1.32513	-0.00816167	-1.00567	-0.0397983	-1.02797
12785538	DHX29	2.46452	0.147516	57.1556	1.93e-05	0.405011	2.07623	0.180178	10.7922	10.5059	11.0216	10.2764	11.2358	10.3486	10.8075	10.2043	0.128964	0.128964	0.103658	0.103658	0.146594	0.146594	0.146594	0.146594	0.286319	1.21952	0.745202	1.67621	0.42835	1.34569	0.144288	1.10519
12735167	KLHL21	0.258827	0.621963	57.1285	1.93e-05	0.405011	1.15933	0.306894	9.69683	9.77966	9.30457	10.1719	9.32493	10.0687	9.2842	10.2751	0.115128	0.115128	0.0995963	0.0995963	0.14085	0.14085	0.14085	0.14085	-0.0828325	-1.0591	-0.867358	-1.82432	0.0407267	1.02863	-0.206392	-1.1538
12905326	SLC7A3	1.1078	0.317328	57.1472	1.93e-05	0.405011	0.751308	0.40638	6.46493	6.53685	6.32127	6.6805	6.30591	6.62394	6.33664	6.73706	0.0483235	0.0483235	0.0416187	0.0416187	0.0588577	0.0588577	0.0588577	0.0588577	-0.0719292	-1.05112	-0.359229	-1.28274	-0.03074	-1.02154	-0.113118	-1.08156
12724371	C14H8orf47	0.421675	0.530734	57.0246	1.9447e-05	0.408095	6.52743	0.0286232	8.01676	8.07755	7.79019	8.30412	7.67286	8.36066	7.90753	8.24757	0.0661963	0.0661963	0.0578696	0.0578696	0.08184	0.08184	0.08184	0.08184	-0.0607908	-1.04304	-0.513924	-1.42793	-0.234667	-1.17663	0.113085	1.08154
12809727	ENSBTAT00000024454	1.00791	0.339079	57.0064	1.95e-05	0.409208	4.25961	0.0659568	3.89028	3.93691	3.78247	4.04472	3.72331	4.05725	3.84163	4.03219	0.0328452	0.0328452	0.0290002	0.0290002	0.0410125	0.0410125	0.0410125	0.0410125	-0.0466333	-1.03285	-0.26225	-1.19935	-0.11832	-1.08547	0.0250533	1.01752
12781128	RESP18	2.24675	0.164784	57.0091	1.95e-05	0.409208	0.013713	0.909097	6.01879	5.90918	5.62774	6.30023	5.68776	6.34983	5.56771	6.25064	0.0517111	0.0517111	0.0576217	0.0576217	0.0814894	0.0814894	0.0814894	0.0814894	0.109617	1.07894	-0.672497	-1.59383	0.120047	1.08677	0.0991867	1.07117
12888594	LMAN2	0.295387	0.598695	56.9142	1.96e-05	0.411306	0.699332	0.422541	9.2847	9.36366	8.99147	9.65689	8.98887	9.58053	8.99407	9.73325	0.10273	0.10273	0.0849806	0.0849806	0.120181	0.120181	0.120181	0.120181	-0.07896	-1.05626	-0.665425	-1.58604	-0.00519833	-1.00361	-0.152722	-1.11166
12749311	FUT2	6.36835	0.0302025	56.9446	1.96e-05	0.411306	0.0188216	0.893602	5.26312	5.43395	5.08495	5.61212	4.99474	5.5315	5.17516	5.69275	0.0478676	0.0478676	0.048639	0.048639	0.0687859	0.0687859	0.0687859	0.0687859	-0.170832	-1.12571	-0.527173	-1.4411	-0.180417	-1.13321	-0.161248	-1.11825
12881997	LINGO3	0.705446	0.420587	56.8138	1.98e-05	0.415503	0.517003	0.488584	8.11078	8.18675	7.94718	8.35035	7.88997	8.3316	8.00439	8.3691	0.0639504	0.0639504	0.0525362	0.0525362	0.0742974	0.0742974	0.0742974	0.0742974	-0.0759608	-1.05406	-0.403162	-1.3224	-0.11442	-1.08254	-0.0375017	-1.02633
12762884	RBFOX3	0.174274	0.685163	56.7165	1.99e-05	0.417601	0.20311	0.661836	7.47944	7.53775	7.2227	7.79448	7.17644	7.78244	7.26896	7.80652	0.0987586	0.0987586	0.0794839	0.0794839	0.112407	0.112407	0.112407	0.112407	-0.058305	-1.04124	-0.571777	-1.48635	-0.0925217	-1.06623	-0.0240883	-1.01684
12833430	TMEM134	2.54897	0.14145	56.6868	2e-05	0.4197	0.764046	0.402569	7.76197	7.92635	7.52856	8.15975	7.40973	8.1142	7.64739	8.2053	0.0728042	0.0728042	0.0663869	0.0663869	0.0938853	0.0938853	0.0938853	0.0938853	-0.164382	-1.12069	-0.631185	-1.54884	-0.23766	-1.17908	-0.0911033	-1.06518
12910353	CXHXorf66	1.52934	0.244468	56.6521	2e-05	0.4197	0.607876	0.453646	7.40618	7.58566	7.11989	7.87195	7.0691	7.74325	7.17068	8.00064	0.102626	0.102626	0.0881017	0.0881017	0.124595	0.124595	0.124595	0.124595	-0.179482	-1.13248	-0.752059	-1.68419	-0.10158	-1.07295	-0.257385	-1.19531
12892282	MIRLET7F-1	2.79281	0.12564	56.6275	2e-05	0.4197	0.0835059	0.778503	5.94261	6.25098	6.95381	5.23978	6.83254	5.05269	7.07509	5.42688	0.130478	0.130478	0.146569	0.146569	0.20728	0.20728	0.20728	0.20728	-0.308371	-1.23831	1.71403	3.28076	-0.24255	-1.18308	-0.374192	-1.29611
12737579	SHISA4	0.300087	0.595843	56.5724	2.01e-05	0.421799	1.08438	0.322241	12.5564	12.3296	11.2026	13.6834	11.4878	13.6251	10.9175	13.7417	0.292822	0.292822	0.264702	0.264702	0.374346	0.374346	0.374346	0.374346	0.226852	1.17028	-2.48072	-5.58175	0.570303	1.48484	-0.1166	-1.08418
12732137	PCSK7	0.265737	0.617409	56.5963	2.01e-05	0.421799	0.27563	0.611021	7.55847	7.51919	7.13046	7.9472	7.1216	7.99534	7.13931	7.89906	0.0538815	0.0538815	0.0663192	0.0663192	0.0937896	0.0937896	0.0937896	0.0937896	0.0392808	1.0276	-0.816746	-1.76143	-0.0177167	-1.01236	0.0962783	1.06901
12716539	SUV39H2	2.9989	0.113996	56.5198	2.02e-05	0.423897	4.39207	0.0625245	7.67607	7.52996	7.36762	7.8384	7.50629	7.84584	7.22894	7.83097	0.0596618	0.0596618	0.0525369	0.0525369	0.0742984	0.0742984	0.0742984	0.0742984	0.146114	1.10658	-0.470786	-1.38586	0.277352	1.21197	0.0148767	1.01037
12740702	TNFSF4	4.3871	0.0626493	56.4974	2.02e-05	0.423897	1.95218	0.192579	6.05293	6.2322	5.76092	6.52421	5.60034	6.50552	5.9215	6.54291	0.0605215	0.0605215	0.0664042	0.0664042	0.0939097	0.0939097	0.0939097	0.0939097	-0.179273	-1.13231	-0.763296	-1.69736	-0.321158	-1.24933	-0.0373867	-1.02625
12815030	MIR2385	0.322272	0.582765	56.5424	2.02e-05	0.423897	0.295686	0.598512	7.24128	7.19214	6.90867	7.52475	6.95552	7.52705	6.86181	7.52246	0.0612174	0.0612174	0.0595988	0.0595988	0.0842855	0.0842855	0.0842855	0.0842855	0.0491475	1.03465	-0.616089	-1.53271	0.0937	1.0671	0.004595	1.00319
12732534	LOC527128	0.597768	0.457317	56.4436	2.03e-05	0.425995	12.6887	0.00516304	5.21272	5.26171	5.03353	5.4409	5.10562	5.31983	4.96145	5.56196	0.0447996	0.0447996	0.0416954	0.0416954	0.0589662	0.0589662	0.0589662	0.0589662	-0.0489842	-1.03454	-0.407363	-1.32626	0.14416	1.10509	-0.242128	-1.18274
12780967	LCK	0.0184769	0.894574	56.4588	2.03e-05	0.425995	0.468707	0.509138	8.01723	8.0288	7.75275	8.29328	7.77159	8.26287	7.73391	8.32369	0.0602131	0.0602131	0.0557365	0.0557365	0.0788233	0.0788233	0.0788233	0.0788233	-0.011575	-1.00806	-0.540532	-1.45451	0.037675	1.02646	-0.060825	-1.04306
12729546	FOLR1	3.23731	0.102176	56.3729	2.04e-05	0.428094	1.69117	0.222617	4.68422	4.78491	4.53856	4.93057	4.45426	4.91418	4.62285	4.94697	0.0395728	0.0395728	0.0382691	0.0382691	0.0541207	0.0541207	0.0541207	0.0541207	-0.100694	-1.07229	-0.392018	-1.31223	-0.168593	-1.12396	-0.032795	-1.02299
12740535	RAB7B	24.9747	0.000539339	56.3436	2.05e-05	0.430192	6.1671	0.0323559	7.98208	8.42955	8.49627	7.91536	8.17644	7.78772	8.8161	8.04299	0.0633131	0.0633131	0.0591745	0.0591745	0.0836853	0.0836853	0.0836853	0.0836853	-0.447465	-1.36364	0.580915	1.4958	-0.639655	-1.55796	-0.255275	-1.19356
12750631	NR1H2	0.0402769	0.844963	56.3142	2.05e-05	0.430192	1.52533	0.245045	8.93063	8.91237	8.62338	9.21962	8.58345	9.27782	8.66331	9.16142	0.06436	0.06436	0.0604096	0.0604096	0.085432	0.085432	0.085432	0.085432	0.0182667	1.01274	-0.59624	-1.51177	-0.0798617	-1.05692	0.116395	1.08402
12780680	G6PC2	4.73649	0.0545815	56.3563	2.05e-05	0.430192	0.887365	0.368392	5.88464	6.05035	6.26711	5.66787	6.14666	5.62261	6.38756	5.71313	0.0538401	0.0538401	0.0551571	0.0551571	0.0780039	0.0780039	0.0780039	0.0780039	-0.16571	-1.12172	0.599238	1.51492	-0.240903	-1.18173	-0.0905167	-1.06475
12758493	C18H19orf12	0.140435	0.715674	56.3341	2.05e-05	0.430192	0.0168462	0.899304	7.98987	7.94995	7.59885	8.34097	7.61239	8.36735	7.5853	8.31459	0.0753249	0.0753249	0.0726705	0.0726705	0.102772	0.102772	0.102772	0.102772	0.03992	1.02806	-0.74212	-1.67263	0.0270867	1.01895	0.0527533	1.03724
12783509	UBXN10	0.198086	0.665749	56.261	2.06e-05	0.432291	1.95818	0.191954	8.71702	8.75604	9.02886	8.4442	8.95481	8.47923	9.1029	8.40918	0.061992	0.061992	0.058655	0.058655	0.0829507	0.0829507	0.0829507	0.0829507	-0.0390192	-1.02742	0.584654	1.49968	-0.148093	-1.1081	0.070055	1.04976
12882306	LOC786840	1.00945	0.338726	56.2639	2.0606e-05	0.432417	1.39554	0.264804	7.62092	7.70656	7.24005	8.08743	7.26395	7.97788	7.21614	8.19698	0.0602789	0.0602789	0.0707628	0.0707628	0.100074	0.100074	0.100074	0.100074	-0.0856492	-1.06117	-0.847386	-1.79924	0.0478067	1.03369	-0.219105	-1.16401
12773109	LOC100852304	0.648844	0.43926	56.1935	2.07e-05	0.434389	8.62429	0.0148689	6.99925	6.90351	6.57336	7.3294	6.76932	7.22918	6.37739	7.42962	0.0840494	0.0840494	0.0779434	0.0779434	0.110229	0.110229	0.110229	0.110229	0.0957458	1.06862	-0.756046	-1.68886	0.391933	1.31215	-0.200442	-1.14905
12802698	HSD17B8	0.0169605	0.898965	56.1292	2.08e-05	0.436488	0.789073	0.395245	11.0522	11.0817	10.2815	11.8524	10.3598	11.7445	10.2031	11.9603	0.160286	0.160286	0.154395	0.154395	0.218347	0.218347	0.218347	0.218347	-0.0295208	-1.02067	-1.57095	-2.97099	0.156742	1.11477	-0.215783	-1.16133
12791328	LOC782682	2.02431	0.185237	56.1007	2.09e-05	0.438586	0.427628	0.527906	5.58256	5.43432	5.85586	5.16102	5.96031	5.20481	5.7514	5.11723	0.0736732	0.0736732	0.0697521	0.0697521	0.0986444	0.0986444	0.0986444	0.0986444	0.148239	1.10822	0.694837	1.6187	0.208903	1.15581	0.087575	1.06258
12831877	LOC616631	0.0787482	0.784721	56.0905	2.09e-05	0.438586	0.129818	0.726115	5.58566	5.56024	5.28864	5.85725	5.28767	5.88364	5.28962	5.83087	0.0640363	0.0640363	0.0590879	0.0590879	0.0835629	0.0835629	0.0835629	0.0835629	0.0254133	1.01777	-0.56861	-1.48309	-0.00194167	-1.00135	0.0527683	1.03725
12847630	LOC616952	0.0125182	0.913129	56.0439	2.1e-05	0.440685	1.35107	0.272081	5.98733	5.99366	5.67043	6.31056	5.61757	6.35709	5.72329	6.26403	0.0400158	0.0400158	0.051269	0.051269	0.0725054	0.0725054	0.0725054	0.0725054	-0.00633167	-1.0044	-0.64013	-1.55847	-0.105722	-1.07603	0.0930583	1.06663
12732573	TMPRSS13	0.0122032	0.914224	56.0457	2.1e-05	0.440685	0.144551	0.711749	5.88262	5.87367	5.62386	6.13242	5.61543	6.14981	5.6323	6.11504	0.0572837	0.0572837	0.052862	0.052862	0.0747581	0.0747581	0.0747581	0.0747581	0.00894917	1.00622	-0.508561	-1.42263	-0.0168783	-1.01177	0.0347767	1.0244
12746367	PIK3IP1	13.383	0.0044016	55.92	2.12e-05	0.444882	0.145966	0.710414	7.55772	7.82121	7.38258	7.99634	7.23516	7.88028	7.53001	8.11241	0.05093	0.05093	0.0545989	0.0545989	0.0772146	0.0772146	0.0772146	0.0772146	-0.263491	-1.20038	-0.613761	-1.53024	-0.294848	-1.22676	-0.232133	-1.17457
12834453	DNAJC4	1.03048	0.333978	55.8811	2.12e-05	0.444882	0.106361	0.751048	8.36488	8.45295	7.92811	8.88972	7.8631	8.86666	7.99312	8.91278	0.0613431	0.0613431	0.0775782	0.0775782	0.109712	0.109712	0.109712	0.109712	-0.0880642	-1.06294	-0.961611	-1.94748	-0.130017	-1.09431	-0.0461117	-1.03248
12871088	MOB1B	0.020643	0.88861	55.7721	2.14e-05	0.449079	1.30735	0.279508	10.1868	10.1639	10.5945	9.75615	10.6701	9.70344	10.5189	9.80885	0.112912	0.112912	0.0975963	0.0975963	0.138022	0.138022	0.138022	0.138022	0.0229425	1.01603	0.838354	1.78801	0.151298	1.11057	-0.105413	-1.0758
12887339	PCDH12	0.0500927	0.827408	55.7788	2.14e-05	0.449079	0.572986	0.466535	6.51738	6.50467	6.18246	6.83959	6.15551	6.87925	6.2094	6.79993	0.0401685	0.0401685	0.0523658	0.0523658	0.0740565	0.0740565	0.0740565	0.0740565	0.0127142	1.00885	-0.657133	-1.57695	-0.0538883	-1.03806	0.0793167	1.05652
12751298	RABAC1	0.240821	0.634204	55.7982	2.14e-05	0.449079	0.185565	0.675771	9.32498	9.3745	9.0753	9.62418	9.06636	9.58359	9.08423	9.66477	0.0713565	0.0713565	0.0624156	0.0624156	0.088269	0.088269	0.088269	0.088269	-0.0495217	-1.03492	-0.548885	-1.46295	-0.0178683	-1.01246	-0.081175	-1.05788
12689471	PLEKHH1	0.392111	0.545219	55.7194	2.15e-05	0.451178	1.22827	0.293687	5.78027	5.73738	5.94111	5.57654	5.93549	5.62505	5.94673	5.52803	0.0484381	0.0484381	0.042065	0.042065	0.059489	0.059489	0.059489	0.059489	0.042895	1.03018	0.36457	1.2875	-0.0112333	-1.00782	0.0970233	1.06956
12868064	GDF11	0.00105943	0.974675	55.7184	2.15e-05	0.451178	0.541516	0.478711	9.42864	9.41684	8.4826	10.3629	8.58118	10.2761	8.38401	10.4497	0.256512	0.256512	0.220822	0.220822	0.312289	0.312289	0.312289	0.312289	0.0118075	1.00822	-1.88028	-3.68148	0.197173	1.14645	-0.173558	-1.12784
12779957	C2H2orf66	6.22709	0.0316949	55.7234	2.15e-05	0.451178	0.313643	0.587778	5.22041	5.46761	5.64764	5.04038	5.50126	4.93956	5.79402	5.1412	0.0700474	0.0700474	0.0640919	0.0640919	0.0906397	0.0906397	0.0906397	0.0906397	-0.247201	-1.1869	0.607263	1.52337	-0.29276	-1.22498	-0.201642	-1.15001
12863173	IQSEC3	1.61176	0.232993	55.6304	2.16e-05	0.453276	0.130022	0.725909	6.94515	6.88251	7.12906	6.69861	7.14997	6.74033	7.10814	6.65689	0.034887	0.034887	0.0379633	0.0379633	0.0536882	0.0536882	0.0536882	0.0536882	0.0626367	1.04437	0.430447	1.34765	0.0418267	1.02942	0.0834467	1.05955
12693090	LOC100297513	0.0887395	0.771883	55.5976	2.169e-05	0.455165	1.59564	0.235178	6.87222	6.91109	7.20211	6.5812	7.23527	6.50917	7.16895	6.65323	0.0922659	0.0922659	0.0773955	0.0773955	0.109454	0.109454	0.109454	0.109454	-0.03887	-1.02731	0.620908	1.53784	0.0663183	1.04704	-0.144058	-1.10501
12782723	LOC532108	0.180583	0.679871	55.5765	2.17e-05	0.455374	5.3878	0.0426881	6.46653	6.50157	6.73567	6.23243	6.63981	6.29326	6.83154	6.17161	0.0583056	0.0583056	0.053282	0.053282	0.0753522	0.0753522	0.0753522	0.0753522	-0.03504	-1.02459	0.503242	1.41739	-0.191728	-1.14213	0.121648	1.08798
12835869	NGF	0.135789	0.720185	55.5805	2.17e-05	0.455374	0.166612	0.691743	8.27535	8.31348	8.03902	8.54982	8.03394	8.51677	8.0441	8.58286	0.0731677	0.0731677	0.0620511	0.0620511	0.0877535	0.0877535	0.0877535	0.0877535	-0.03813	-1.02678	-0.510797	-1.42484	-0.0101633	-1.00707	-0.0660967	-1.04688
12809550	NFATC1	0.593393	0.458922	55.5486	2.18e-05	0.457473	4.17365	0.0683094	7.93462	7.80722	7.4803	8.26154	7.65107	8.21817	7.30953	8.30491	0.116948	0.116948	0.0979043	0.0979043	0.138458	0.138458	0.138458	0.138458	0.127403	1.09233	-0.781241	-1.71861	0.341547	1.26711	-0.0867417	-1.06197
12729722	ANKRD49	0.000496123	0.982668	55.5532	2.18e-05	0.457473	2.15413	0.172922	9.04201	9.04398	8.77077	9.31522	8.71617	9.36784	8.82536	9.2626	0.0626986	0.0626986	0.0574416	0.0574416	0.0812348	0.0812348	0.0812348	0.0812348	-0.001975	-1.00137	-0.544453	-1.45847	-0.109187	-1.07862	0.105237	1.07567
12748950	ZNF549	3.4512	0.0928587	55.52	2.18e-05	0.457473	0.71519	0.417502	6.36125	6.45705	6.10378	6.71453	6.02122	6.70129	6.18634	6.72777	0.0364641	0.0364641	0.0484195	0.0484195	0.0684755	0.0684755	0.0684755	0.0684755	-0.0958	-1.06866	-0.610748	-1.52705	-0.165118	-1.12126	-0.0264817	-1.01853
12852799	TMEM229A	0.324973	0.581215	55.5185	2.18e-05	0.457473	0.304597	0.593134	5.13823	5.1062	4.84847	5.39596	4.8442	5.43225	4.85273	5.35967	0.0397258	0.0397258	0.0462479	0.0462479	0.0654044	0.0654044	0.0654044	0.0654044	0.0320267	1.02245	-0.547498	-1.46155	-0.00852667	-1.00593	0.07258	1.0516
12904502	WDR13	0.112327	0.744435	55.5262	2.18e-05	0.457473	0.00136624	0.971242	8.4353	8.38987	8.25853	8.56664	8.28201	8.58859	8.23506	8.54469	0.0958381	0.0958381	0.0708512	0.0708512	0.100199	0.100199	0.100199	0.100199	0.045425	1.03199	-0.308108	-1.23808	0.0469533	1.03308	0.0438967	1.03089
12768586	KPNB1	0.377558	0.552636	55.4562	2.19e-05	0.459572	0.741201	0.409444	12.0726	12.0034	11.8126	12.2634	11.8732	12.2719	11.752	12.2549	0.0795574	0.0795574	0.0638813	0.0638813	0.0903418	0.0903418	0.0903418	0.0903418	0.0691333	1.04909	-0.4508	-1.3668	0.12125	1.08768	0.0170167	1.01186
12709619	ARL11	0.221205	0.648213	55.4362	2.2e-05	0.46167	3.07794	0.109895	8.91449	8.86578	9.17913	8.60114	9.13539	8.69359	9.22287	8.50869	0.073229	0.073229	0.0647132	0.0647132	0.0915183	0.0915183	0.0915183	0.0915183	0.0487075	1.03434	0.577989	1.49277	-0.087485	-1.06252	0.1849	1.13674
12816837	LOC516108	0.844761	0.379675	55.4012	2.2e-05	0.46167	2.59763	0.1381	9.36974	9.43973	9.21211	9.59736	9.21882	9.52066	9.20539	9.67407	0.0538474	0.0538474	0.0460384	0.0460384	0.0651081	0.0651081	0.0651081	0.0651081	-0.0699917	-1.04971	-0.385257	-1.30609	0.01343	1.00935	-0.153413	-1.1122
12690184	VSX2	0.0678326	0.799803	55.3642	2.21e-05	0.463768	0.121949	0.734172	7.52925	7.54718	7.77533	7.3011	7.77749	7.28101	7.77316	7.32119	0.0486614	0.0486614	0.0468985	0.0468985	0.0663245	0.0663245	0.0663245	0.0663245	-0.0179233	-1.0125	0.474227	1.38917	0.00433333	1.00301	-0.04018	-1.02824
12693826	DMGDH	1.24911	0.289854	55.3332	2.2139e-05	0.464587	0.231465	0.640793	4.93217	4.84321	4.67515	5.10024	4.70588	5.15846	4.64442	5.04201	0.0562812	0.0562812	0.0489918	0.0489918	0.0692849	0.0692849	0.0692849	0.0692849	0.0889567	1.0636	-0.425087	-1.34265	0.0614633	1.04352	0.11645	1.08406
12697199	SNAPC5	0.592204	0.459359	55.3013	2.2194e-05	0.465741	5.8162	0.0365782	8.91687	9.00618	9.19551	8.72753	9.07497	8.75877	9.31605	8.69631	0.0820595	0.0820595	0.0660069	0.0660069	0.0933479	0.0933479	0.0933479	0.0933479	-0.0893058	-1.06386	0.467974	1.38317	-0.241072	-1.18187	0.06246	1.04424
12724221	ODF1	0.0185728	0.894303	55.2991	2.22e-05	0.465867	0.638827	0.442706	6.13396	6.141	6.33323	5.94173	6.35075	5.91717	6.31571	5.96629	0.0365231	0.0365231	0.0368768	0.0368768	0.0521517	0.0521517	0.0521517	0.0521517	-0.00703917	-1.00489	0.391502	1.31176	0.03504	1.02459	-0.0491183	-1.03463
12681259	TMEM30C	5.16309	0.0463934	55.3105	2.22e-05	0.465867	0.376785	0.553035	7.23044	7.36854	7.52945	7.06954	7.44142	7.01947	7.61748	7.11961	0.0429755	0.0429755	0.0433532	0.0433532	0.0613106	0.0613106	0.0613106	0.0613106	-0.138099	-1.10045	0.459911	1.37546	-0.176058	-1.12979	-0.10014	-1.07188
12887801	LOC615841	3.35633	0.0968537	55.2087	2.24e-05	0.470064	0.560169	0.471428	6.47742	6.66993	6.16377	6.98358	6.1088	6.84603	6.21874	7.12113	0.0743045	0.0743045	0.076184	0.076184	0.10774	0.10774	0.10774	0.10774	-0.192514	-1.14275	-0.819813	-1.76518	-0.109935	-1.07918	-0.275093	-1.21007
12814558	YPEL3	0.0535212	0.821711	55.202	2.24e-05	0.470064	0.445771	0.519461	12.8198	12.7573	11.9583	13.6187	11.915	13.7246	12.0017	13.5129	0.191056	0.191056	0.175319	0.175319	0.247939	0.247939	0.247939	0.247939	0.0625083	1.04428	-1.66041	-3.16106	-0.0867	-1.06194	0.211717	1.15807
12734715	H3F3A	0.228944	0.642597	55.147	2.2462e-05	0.471365	0.440792	0.521753	15.8646	15.7771	16.2064	15.4354	16.2846	15.4446	16.1282	15.4261	0.129284	0.129284	0.10513	0.10513	0.148676	0.148676	0.148676	0.148676	0.0874833	1.06252	0.771033	1.70649	0.156417	1.11452	0.01855	1.01294
12721622	KCNQ3	1.52696	0.24481	55.1419	2.25e-05	0.472163	1.79123	0.21041	5.95369	5.83501	5.55818	6.23052	5.67811	6.22927	5.43825	6.23177	0.0679109	0.0679109	0.0659957	0.0659957	0.0933319	0.0933319	0.0933319	0.0933319	0.118678	1.08574	-0.672346	-1.59366	0.239857	1.18088	-0.00250167	-1.00174
12752345	PARD6A	0.0158308	0.902368	55.0872	2.26e-05	0.474261	0.300257	0.59574	6.37227	6.35597	6.68373	6.04451	6.66829	6.07625	6.69918	6.01276	0.0916008	0.0916008	0.0777799	0.0777799	0.109997	0.109997	0.109997	0.109997	0.0162992	1.01136	0.639223	1.55749	-0.0308933	-1.02164	0.0634917	1.04499
12893567	ZCCHC6	0.569774	0.467753	55.0775	2.26e-05	0.474261	0.272785	0.612842	11.4804	11.5535	11.8938	11.1401	11.8307	11.1301	11.9568	11.1501	0.0684702	0.0684702	0.0701605	0.0701605	0.099222	0.099222	0.099222	0.099222	-0.0730917	-1.05197	0.753692	1.6861	-0.126133	-1.09136	-0.02005	-1.01399
12842356	BC149073	0.374565	0.554186	55.0537	2.2626e-05	0.474807	0.495796	0.497422	5.9855	5.9181	6.28594	5.61766	6.28793	5.68307	6.28395	5.55225	0.0778758	0.0778758	0.0711359	0.0711359	0.100601	0.100601	0.100601	0.100601	0.0674033	1.04783	0.668277	1.58917	0.003985	1.00277	0.130822	1.09492
12813534	SCNN1B	0.715639	0.417361	55.0322	2.27e-05	0.476359	4.47026	0.0606023	6.21257	6.28834	6.03342	6.46749	5.93367	6.49147	6.13316	6.44352	0.0633331	0.0633331	0.0534931	0.0534931	0.0756506	0.0756506	0.0756506	0.0756506	-0.0757692	-1.05392	-0.434078	-1.35105	-0.199485	-1.14829	0.0479467	1.03379
12870714	CEP135	1.55356	0.241017	55.0111	2.27e-05	0.476359	1.11095	0.316676	6.73627	6.86433	7.04285	6.55774	6.94435	6.52818	7.14135	6.5873	0.0726503	0.0726503	0.0608976	0.0608976	0.0861223	0.0861223	0.0861223	0.0861223	-0.128061	-1.09282	0.485114	1.3997	-0.197	-1.14631	-0.0591217	-1.04183
12726474	MIR130A	1.15454	0.307843	54.994	2.27e-05	0.476359	0.890691	0.367533	5.08002	5.16228	4.84961	5.39269	4.84303	5.317	4.85618	5.46838	0.0541383	0.0541383	0.0529741	0.0529741	0.0749167	0.0749167	0.0749167	0.0749167	-0.0822667	-1.05868	-0.543083	-1.45708	-0.0131517	-1.00916	-0.151382	-1.11063
12682726	LOC782990	0.116777	0.73963	55.0248	2.27e-05	0.476359	0.886296	0.368669	6.84619	6.89583	7.32908	6.41294	7.24612	6.44626	7.41204	6.37963	0.102725	0.102725	0.0953389	0.0953389	0.13483	0.13483	0.13483	0.13483	-0.0496442	-1.03501	0.916138	1.88706	-0.165915	-1.12188	0.0666267	1.04727
12759754	MT4	0.240217	0.634624	55.017	2.27e-05	0.476359	0.847163	0.379025	6.81705	6.77415	6.5288	7.0624	6.51715	7.11695	6.54046	7.00784	0.0618881	0.0618881	0.0566468	0.0566468	0.0801107	0.0801107	0.0801107	0.0801107	0.0428967	1.03018	-0.533593	-1.44753	-0.0233167	-1.01629	0.10911	1.07856
12735556	CLSTN1	0.960807	0.350102	55.0134	2.27e-05	0.476359	0.0684722	0.798885	9.94401	9.76832	9.45025	10.2621	9.52378	10.3642	9.37673	10.1599	0.126737	0.126737	0.105005	0.105005	0.1485	0.1485	0.1485	0.1485	0.175686	1.1295	-0.811826	-1.75543	0.147045	1.1073	0.204327	1.15215
12884619	ENSBTAT00000005207	0.495878	0.497387	55.0158	2.27e-05	0.476359	0.0679124	0.799689	6.41798	6.34974	5.9869	6.78083	6.00707	6.82889	5.96672	6.73276	0.0685222	0.0685222	0.0721938	0.0721938	0.102097	0.102097	0.102097	0.102097	0.0682392	1.04844	-0.793931	-1.73379	0.040345	1.02836	0.0961333	1.0689
12728026	TPP1	2.23234	0.166017	55.011	2.27e-05	0.476359	0.0214882	0.88637	10.5801	10.3396	9.78029	11.1394	9.91397	11.2462	9.64661	11.0326	0.113818	0.113818	0.121948	0.121948	0.172461	0.172461	0.172461	0.172461	0.240494	1.1814	-1.35908	-2.56521	0.267355	1.2036	0.213633	1.1596
12789647	MRPS11	0.00424844	0.949315	55.0271	2.27e-05	0.476359	0.0137272	0.90905	9.74326	9.73427	9.15135	10.3262	9.16512	10.3214	9.13757	10.331	0.0975553	0.0975553	0.10502	0.10502	0.148521	0.148521	0.148521	0.148521	0.0089925	1.00625	-1.17484	-2.25767	0.0275483	1.01928	-0.00956333	-1.00665
12884748	MZB1	0.0171106	0.898522	54.9529	2.28e-05	0.478458	0.342381	0.571425	7.48236	7.49472	7.21342	7.76367	7.18553	7.7792	7.24132	7.74813	0.0668191	0.0668191	0.0600816	0.0600816	0.0849682	0.0849682	0.0849682	0.0849682	-0.0123608	-1.0086	-0.550244	-1.46433	-0.0557933	-1.03943	0.0310717	1.02177
12721594	NPBWR1	0.00601692	0.939701	54.9818	2.28e-05	0.478458	0.15416	0.70283	7.67514	7.66876	7.36899	7.97491	7.35614	7.99414	7.38184	7.95568	0.0581516	0.0581516	0.0579669	0.0579669	0.0819776	0.0819776	0.0819776	0.0819776	0.00637917	1.00443	-0.605919	-1.52195	-0.025705	-1.01798	0.0384633	1.02702
12698264	KCNIP3	0.000115341	0.991642	54.9214	2.29e-05	0.480556	2.79289	0.125635	7.97725	7.97609	8.24022	7.71312	8.30024	7.65426	8.18021	7.77196	0.0767592	0.0767592	0.0648901	0.0648901	0.0917685	0.0917685	0.0917685	0.0917685	0.00116583	1.00081	0.527109	1.44104	0.120032	1.08676	-0.1177	-1.085
12903267	SSR4	1.55968	0.240156	54.8782	2.29e-05	0.480556	0.670656	0.431906	10.5164	10.7289	10.1033	11.142	10.0545	10.9784	10.1521	11.3056	0.120271	0.120271	0.110218	0.110218	0.155871	0.155871	0.155871	0.155871	-0.212419	-1.15863	-1.03874	-2.05444	-0.0975883	-1.06998	-0.32725	-1.25462
12833790	AP2A2	0.219495	0.64947	54.8591	2.3e-05	0.482655	0.383537	0.549565	10.9884	10.9131	10.5937	11.3078	10.6016	11.3753	10.5859	11.2402	0.113768	0.113768	0.0937822	0.0937822	0.132628	0.132628	0.132628	0.132628	0.0753783	1.05364	-0.714055	-1.64041	0.0156733	1.01092	0.135083	1.09816
12759177	SIGLEC14	1.12564	0.313659	54.8396	2.3e-05	0.482655	0.0508262	0.826172	5.70681	5.61992	5.90904	5.41769	5.95996	5.45366	5.85811	5.38173	0.0579112	0.0579112	0.0527013	0.0527013	0.0745309	0.0745309	0.0745309	0.0745309	0.0868917	1.06208	0.491345	1.40575	0.10185	1.07315	0.0719333	1.05112
12776827	HS6ST1	0.0158445	0.902326	54.7625	2.31e-05	0.484754	2.73946	0.128898	7.2007	7.21306	7.00915	7.40462	6.95874	7.44266	7.05955	7.36657	0.0694047	0.0694047	0.0558792	0.0558792	0.0790251	0.0790251	0.0790251	0.0790251	-0.012355	-1.0086	-0.395472	-1.31537	-0.100807	-1.07237	0.0760967	1.05416
12840822	KRTCAP2	2.32074	0.158637	54.7526	2.32e-05	0.486852	0.239172	0.635353	10.618	10.856	10.176	11.298	10.0941	11.1419	10.258	11.4541	0.110484	0.110484	0.108864	0.108864	0.153956	0.153956	0.153956	0.153956	-0.238028	-1.17938	-1.12199	-2.17646	-0.163873	-1.12029	-0.312183	-1.24159
12775806	EMC1	0.174461	0.685004	54.688	2.33e-05	0.488951	0.783972	0.39672	8.17511	8.1879	7.91204	8.45097	7.87338	8.47683	7.95069	8.4251	0.0216581	0.0216581	0.0395258	0.0395258	0.055898	0.055898	0.055898	0.055898	-0.0127933	-1.00891	-0.538933	-1.4529	-0.07732	-1.05506	0.0517333	1.03651
12788768	MIR134	0.00147562	0.970114	54.6907	2.33e-05	0.488951	0.344027	0.570517	7.20443	7.20112	7.47593	6.92962	7.45592	6.95294	7.49594	6.9063	0.0610058	0.0610058	0.0567904	0.0567904	0.0803138	0.0803138	0.0803138	0.0803138	0.00331417	1.0023	0.546312	1.46035	-0.040015	-1.02812	0.0466433	1.03286
12706234	DPM2	0.253877	0.625273	54.6829	2.33e-05	0.488951	0.116615	0.739803	9.30774	9.17267	8.48335	9.99706	8.51593	10.0995	8.45077	9.89458	0.189543	0.189543	0.168638	0.168638	0.23849	0.23849	0.23849	0.23849	0.135063	1.09814	-1.51371	-2.85543	0.06516	1.0462	0.204965	1.15266
12694260	SLC39A2	0.783831	0.396761	54.6664	2.33e-05	0.488951	0.0399324	0.845618	7.25773	7.35414	7.02602	7.58585	6.98538	7.53008	7.06666	7.64163	0.0770056	0.0770056	0.0663192	0.0663192	0.0937896	0.0937896	0.0937896	0.0937896	-0.0964158	-1.06911	-0.559836	-1.4741	-0.081285	-1.05796	-0.111547	-1.08039
12694530	OIP5	2.98769	0.114593	54.5196	2.36e-05	0.495246	0.136817	0.719179	7.40418	7.23205	7.08997	7.54627	7.18746	7.6209	6.99247	7.47163	0.0704177	0.0704177	0.058601	0.058601	0.0828743	0.0828743	0.0828743	0.0828743	0.172133	1.12672	-0.4563	-1.37202	0.194992	1.14472	0.149275	1.10901
12726482	MIR2312	0.0566978	0.816602	54.5299	2.36e-05	0.495246	0.130913	0.725016	7.2125	7.17375	6.67631	7.70995	6.72101	7.704	6.63161	7.71589	0.115085	0.115085	0.107334	0.107334	0.151793	0.151793	0.151793	0.151793	0.0387542	1.02723	-1.03364	-2.04718	0.0894	1.06393	-0.0118917	-1.00828
12886657	DDX49	0.22656	0.644315	54.4324	2.3755e-05	0.498499	0.257225	0.623029	8.23096	8.26412	8.08569	8.4094	8.08024	8.38169	8.09114	8.4371	0.0492603	0.0492603	0.041165	0.041165	0.058216	0.058216	0.058216	0.058216	-0.0331592	-1.02325	-0.323706	-1.25154	-0.0109067	-1.00759	-0.0554117	-1.03916
12678470	LOC782260	2.35379	0.155987	54.3848	2.38e-05	0.499443	1.7895	0.210614	7.47295	7.30694	7.06363	7.71626	7.20583	7.74008	6.92142	7.69245	0.0765172	0.0765172	0.0698958	0.0698958	0.0988476	0.0988476	0.0988476	0.0988476	0.166019	1.12196	-0.652639	-1.57204	0.284405	1.21791	0.0476333	1.03357
12689799	SLC38A6	0.174267	0.685168	54.3975	2.38e-05	0.499443	0.158971	0.698487	8.23315	8.19279	8.51299	7.91295	8.51695	7.94935	8.50903	7.87656	0.0683572	0.0683572	0.0631747	0.0631747	0.0893425	0.0893425	0.0893425	0.0893425	0.0403558	1.02837	0.600038	1.51576	0.00791833	1.0055	0.0727933	1.05175
12749034	MIR935	0.360816	0.56142	54.4235	2.38e-05	0.499443	0.146426	0.709982	5.60537	5.67699	6.2089	5.07345	6.20254	5.00819	6.21526	5.13871	0.0843085	0.0843085	0.0973461	0.0973461	0.137668	0.137668	0.137668	0.137668	-0.0716192	-1.0509	1.13545	2.19687	-0.0127233	-1.00886	-0.130515	-1.09468
12853594	KIAA1147	0.284881	0.60518	54.4274	2.38e-05	0.499443	0.0872417	0.773755	7.43932	7.48018	7.19033	7.72917	7.15911	7.71953	7.22154	7.73881	0.0541229	0.0541229	0.0528991	0.0528991	0.0748107	0.0748107	0.0748107	0.0748107	-0.0408533	-1.02872	-0.538845	-1.45281	-0.0624267	-1.04422	-0.01928	-1.01345
12827978	DNAJC9	0.262117	0.619785	54.3779	2.39e-05	0.501542	0.484142	0.502402	7.47727	7.51838	7.68893	7.30673	7.65034	7.3042	7.72752	7.30925	0.056781	0.056781	0.0477873	0.0477873	0.0675814	0.0675814	0.0675814	0.0675814	-0.0411117	-1.02891	0.3822	1.30333	-0.077175	-1.05495	-0.00504833	-1.00351
12905365	MORC4	0.280343	0.608029	54.3653	2.39e-05	0.501542	0.00365243	0.953	5.98714	6.03129	6.2643	5.75412	6.24013	5.73414	6.28847	5.77411	0.058964	0.058964	0.0541782	0.0541782	0.0766195	0.0766195	0.0766195	0.0766195	-0.0441517	-1.03108	0.510175	1.42422	-0.0483333	-1.03407	-0.03997	-1.02809
12860714	CERS5	0.0611152	0.809743	54.3121	2.4e-05	0.50364	0.8061	0.39038	9.71573	9.75044	9.37198	10.0942	9.31063	10.1208	9.43333	10.0676	0.0992998	0.0992998	0.0856218	0.0856218	0.121088	0.121088	0.121088	0.121088	-0.0347167	-1.02436	-0.722208	-1.64971	-0.122702	-1.08877	0.0532683	1.03761
12720470	FBXO18	0.137357	0.718653	54.258	2.4084e-05	0.505403	0.0974294	0.761348	8.5893	8.61584	8.4148	8.79035	8.39357	8.78504	8.43603	8.79566	0.050641	0.050641	0.0439558	0.0439558	0.0621629	0.0621629	0.0621629	0.0621629	-0.0265425	-1.01857	-0.375553	-1.29734	-0.0424567	-1.02987	-0.0106283	-1.00739
12813211	TBX6	0.000335026	0.985757	54.1941	2.42e-05	0.507837	2.0732	0.180468	7.1713	7.17029	6.97207	7.36952	7.01144	7.33115	6.9327	7.40788	0.0388894	0.0388894	0.0385343	0.0385343	0.0544958	0.0544958	0.0544958	0.0544958	0.00100667	1.0007	-0.397448	-1.31718	0.0787433	1.0561	-0.07673	-1.05462
12785624	SPDL1	0.885246	0.368941	54.167	2.43e-05	0.509935	0.155265	0.701826	6.29702	6.37442	6.62711	6.04433	6.57281	6.02123	6.68142	6.06743	0.0581743	0.0581743	0.0570936	0.0570936	0.0807425	0.0807425	0.0807425	0.0807425	-0.0774067	-1.05512	0.582785	1.49774	-0.108608	-1.07819	-0.046205	-1.03255
12826871	SLC35F3	3.78386	0.0803835	54.1104	2.44e-05	0.512034	1.30713	0.279546	4.96035	5.08085	4.80547	5.23574	4.77866	5.14205	4.83228	5.32942	0.0438022	0.0438022	0.0425987	0.0425987	0.0602437	0.0602437	0.0602437	0.0602437	-0.120497	-1.08711	-0.430268	-1.34748	-0.0536233	-1.03787	-0.187372	-1.13869
12883254	PDE6A	0.00131178	0.971821	54.0969	2.44e-05	0.512034	1.20558	0.297943	6.27584	6.27366	6.05784	6.49166	6.09131	6.46037	6.02437	6.52295	0.0425773	0.0425773	0.0421445	0.0421445	0.0596013	0.0596013	0.0596013	0.0596013	0.00218083	1.00151	-0.433822	-1.35081	0.0669433	1.04749	-0.0625817	-1.04433
12902556	MIR374B	1.65208	0.227646	54.0277	2.45e-05	0.514132	8.32033	0.0162597	9.66942	9.53823	9.82747	9.38019	9.98083	9.35802	9.67411	9.40236	0.0721723	0.0721723	0.0594151	0.0594151	0.0840256	0.0840256	0.0840256	0.0840256	0.13119	1.0952	0.447282	1.36347	0.306717	1.23689	-0.0443367	-1.03121
12835088	C29H11orf82	9.50484	0.0115814	54.0352	2.45e-05	0.514132	1.27321	0.285509	7.32126	7.48659	7.08201	7.72584	6.94993	7.69259	7.21409	7.7591	0.0379206	0.0379206	0.05135	0.05135	0.0726199	0.0726199	0.0726199	0.0726199	-0.165334	-1.12143	-0.643834	-1.56248	-0.264163	-1.20094	-0.066505	-1.04718
[truncated: 19,645 more rows]
