# Supplementary material for: Transcriptome profiles of the skeletal muscle of mature cows during feed restriction and realimentation
Source: BMC Res Notes. 2021 Sep 16;14:361. doi: 10.1186/s13104-021-05757-8 (PMC8447676; doi:10.1186/s13104-021-05757-8)
Supplement: Supplementary file 3 — Additional file 3: Table S3. Comparison of microarray data with RT-qPCR data for five genes identified as differentially expressed in the muscle tissue of cows (n = 12) fed ad libitum after feed restriction. [file 13104_2021_5757_MOESM3_ESM.xlsx]

## Sheet: Sheet1
	Supplemental Table 2. Comparison of microarray data with RT-qPCR data for five genes identified as differentially expressed in the muscle tissue of cows (n=12) fed ad libitum after feed restriction.
		INHBE		GNB3		TRHR		AP1M1		UCN
		Microarray	RT-qPCR ddCT*	Microarray	RT-qPCR ddCT	Microarray	RT-qPCR ddCT*	Microarray	RT-qPCR ddCT	Microarray	RT-qPCR ddCT*
	MeanHR1	6.667	14.076	6.93	8.676	6.136	20.203	7.518	0.917	5.844	10.495
	MeanHA2	5.539	15.776	8.219	8.404	5.206	13.584	9.158	1.071	5.12	7.783
	MeanLR3	6.693	24.807	7.146	14.211	6.056	19.835	7.645	1.062	5.747	20.307
	MeanLA4	5.7	0.416	8.282	0.907	5.291	0.277	9.075	1.185	5.157	0.379
	R5	0.587663		-0.680167		0.7679		0.741533		0.723301
	1 RNA-Seq is the LSMEANS value for the relative transcript abunance based on log2 averages for the animals in the high gain group at the restriction time point (MeanHR, n=6). RT-qPCR is the -2ddCT value for the relative expression of each gene for the Mean HR group (n=6).
	2 RNA-Seq is the LSMEANS value for the relative transcript abunance based on log2 averages for the animals in the high gain group at the ad libitum time point (MeanHA, n=6). RT-qPCR is the -2ddCT value for the relative expression of each gene for the Mean HA group (n=6).
	3 RNA-Seq is the LSMEANS value for the relative transcript abunance based on log2 averages for the animals in the low gain group at the restriction time point (MeanLR, n=6). RT-qPCR is the -2ddCT value for the relative expression of each gene for the Mean LR group (n=5; except for AP1M1 (n=4) because one animal did not amplify).
	4 RNA-Seq is the LSMEANS value for the relative transcript abunance based on log2 averages for the animals in the low gain group at the ad libitum time point (MeanLA, n=6). RT-qPCR is the -2ddCT value for the relative expression of each gene for the Mean LA group (n=6).
	5 Correlation between RNA-seq LSMEANS and RT-qPCR -2ddCt values.
	*P≤0.05 for comparison of RT-qPCR fold change values with feed restriction and ad libitum time points.
