# Supplementary material for: Transcriptome profiles of the skeletal muscle of mature cows during feed restriction and realimentation
Source: BMC Res Notes. 2021 Sep 16;14:361. doi: 10.1186/s13104-021-05757-8 (PMC8447676; doi:10.1186/s13104-021-05757-8)
Supplement: Supplementary file 4 — Additional file 4: Table S4. PANTHER biological processes identified as over-represented in the muscle tissue of mature cows between feed restriction and ad libitum periods. [file 13104_2021_5757_MOESM4_ESM.xlsx]

## Sheet: Sheet1
Supplemental Table 3. PANTHER biological processes identified as over-represented in the muscle tissue of mature cows between feed restriction and ad libitum periods.
Biological Process1	# of Genes2	Expected3	Fold Enrichment4	P-value	FDR5	Genes6
Cellular response to organonitrogen compound	6	0.31	19.42	2x10-6	0.004	SHMT1, SHMT2, RRAGA, LAMTOR1, LAMTOR4, LOC614531
Response to acid chemical	6	0.39	15.54	6x10-6	0.006	SHMT1, SHMT2, RRAGA, LAMTOR1, LAMTOR4, LOC614531
1 Biological process enriched for the list of DEG genes.
2 Number of DEG identified within the biological process.
3 The number of genes that expected based on the reference genes.
4 Fold enrichment of the genes observed in the list of DEG genes that is over the expected.
5 False discovery rate corrected p-value.
6 Official gene symbol of the genes identified as differentially expressed for each term.
